# Supplementary material for: A Resourceful Work Environment Moderates the Relationship between Presenteeism and Health. A Study Using Repeated Measures in the Swedish Working Population
Source: Int J Environ Res Public Health. 2020 Jun 30;17(13):4711. doi: 10.3390/ijerph17134711 (PMC7370150; doi:10.3390/ijerph17134711)
Supplement: Supplementary file 1 [file ijerph-17-04711-s001.zip]

Archive with 3 entries (2 files):
- New folder/
- New folder/ijerph-832514-SUPP 2.docx
- New folder/Online supplement 1.xlsx
