# Supplementary material for: A Resourceful Work Environment Moderates the Relationship between Presenteeism and Health. A Study Using Repeated Measures in the Swedish Working Population
Source: Int J Environ Res Public Health. 2020 Jun 30;17(13):4711. doi: 10.3390/ijerph17134711 (PMC7370150; doi:10.3390/ijerph17134711)
Supplement: Supplementary file 1 [file ijerph-17-04711-s001.zip › New folder/Online supplement 1.xlsx]

## Sheet: Table 1 - Variables Information
60 Variables:	srh2 srh3 srh4 srh5 srh6 srh7 dsp2 dsp3 dsp4 dsp5 dsp6 dsp7 jobdem2r jobdem3r jobdem4r jobdem5r jobdem6r jobdem7r jobcon2 jobcon3 jobcon4 jobcon5 jobcon6 jobcon7 socsup2 socsup3 socsup4 socsup5 socsup6 socsup7 strain2 strain3 strain4 strain5 strain6 strain7 alder_2 alder_3 alder_4 alder_5 alder_6 alder_7 kon_2 kon_3 kon_4 kon_5 kon_6 kon_7 educ2 educ3 educ4 educ5 educ6 educ7 chef_2 chef_3 chef_4 …

## Sheet: Table 2 - Simple Statistics
Simple Statistics
Variable	N	Mean	Std Dev	Sum	Minimum	Maximum	Label
srh2	7608	3.07164	0.77999	23369	0	4	higher values=better general health
srh3	8134	3.00246	0.79513	24422	0	4	higher values=better general health
srh4	7191	3.01126	0.808	21654	0	4	higher values=better general health
srh5	12993	3.01878	0.80788	39223	0	4	higher values=better general health
srh6	13513	2.9855	0.80707	40343	0	4	higher values=better general health
srh7	11869	2.96133	0.81014	35148	0	4	higher values=better general health
dsp2	7550	0.64675	0.47801	4883	0	1	0= no presenteeism 1=sickness presenteeism of >=1 day during the past 12 months
dsp3	7850	0.62115	0.48513	4876	0	1	0= no presenteeism 1=sickness presenteeism of >=1 day during the past 12 months
dsp4	6881	0.622	0.48492	4280	0	1	0= no presenteeism 1=sickness presenteeism of >=1 day during the past 12 months
dsp5	12885	0.60225	0.48945	7760	0	1	0= no presenteeism 1=sickness presenteeism of >=1 day during the past 12 months
dsp6	13317	0.59871	0.49018	7973	0	1	0= no presenteeism 1=sickness presenteeism of >=1 day during the past 12 months
dsp7	11453	0.54484	0.49801	6240	0	1	0= no presenteeism 1=sickness presenteeism of >=1 day during the past 12 months
jobdem2r	7619	2.32016	0.5273	17677	1	4	Higher values=lower job demands
jobdem3r	7846	2.39561	0.53097	18796	1	4	Higher values=lower job demands
jobdem4r	6668	2.41234	0.53109	16086	1	4	Higher values=lower job demands
jobdem5r	13017	2.3756	0.5562	30923	1	4	Higher values=lower job demands
jobdem6r	13511	2.39625	0.55207	32376	1	4	Higher values=lower job demands
jobdem7r	11757	2.41098	0.55243	28346	1	4	Higher values=lower job demands
jobcon2	7626	3.1226	0.44328	23813	1	4	Higher values=higher job control
jobcon3	7843	3.10552	0.45592	24357	1	4	Higher values=higher job control
jobcon4	6666	3.09947	0.45885	20661	1	4	Higher values=higher job control
jobcon5	13044	3.11995	0.46236	40697	1	4	Higher values=higher job control
jobcon6	13548	3.13152	0.46066	42426	1	4	Higher values=higher job control
jobcon7	11839	3.15823	0.46812	37390	1	4	Higher values=higher job control
socsup2	7566	3.1073	0.51735	23510	1	4	Higher values=higher job support
socsup3	7793	3.13306	0.52209	24416	1	4	Higher values=higher job support
socsup4	6418	3.18425	0.52149	20437	1	4	Higher values=higher job support
socsup5	11728	3.20335	0.53049	37569	1	4	Higher values=higher job support
socsup6	12008	3.26069	0.51566	39154	1	4	Higher values=higher job support
socsup7	9376	3.26766	0.51247	30638	1	4	Higher values=higher job support
strain2	7619	0.25883	0.43802	1972	0	1	0=no job strain; 1=job strain
strain3	7842	0.24407	0.42956	1914	0	1	0=no job strain; 1=job strain
strain4	6665	0.24981	0.43294	1665	0	1	0=no job strain; 1=job strain
strain5	13012	0.25161	0.43396	3274	0	1	0=no job strain; 1=job strain
strain6	13507	0.24424	0.42965	3299	0	1	0=no job strain; 1=job strain
strain7	11750	0.22179	0.41547	2606	0	1	0=no job strain; 1=job strain
alder_2	7661	47.7	10.1203	365430	20	70	age at end of the year 2008
alder_3	8246	49.5549	10.1029	408630	22	72	age at end of the year 2010
alder_4	7227	51.8133	10.1509	374455	24	73	age at end of the year 2012
alder_5	13103	51.9179	10.1362	680280	21	75	age at end of the year 2014
alder_6	13629	53.5637	10.1748	730019	23	77	age at end of the year 2016
alder_7	11933	55.9144	10.1177	667226	25	79	age at end of the year 2018
kon_2	7661	1.56951	0.49518	12024	1	2	1=women; 2=men
kon_3	8246	1.56864	0.4953	12935	1	2	1=women; 2=men
kon_4	7227	1.57133	0.49492	11356	1	2	1=women; 2=men
kon_5	13103	1.57933	0.49369	20694	1	2	1=women; 2=men
kon_6	13629	1.5748	0.49439	21463	1	2	1=women; 2=men
kon_7	11933	1.58275	0.49312	18887	1	2	1=women; 2=men
educ2	7658	0.46631	0.4989	3571	0	1	0=<= upper secondary education; 1=> upper secondary education
educ3	8244	0.47902	0.49959	3949	0	1	0=<= upper secondary education; 1=> upper secondary education
educ4	7226	0.48616	0.49984	3513	0	1	0=<= upper secondary education; 1=> upper secondary education
educ5	13098	0.52046	0.4996	6817	0	1	0=<= upper secondary education; 1=> upper secondary education
educ6	13623	0.52866	0.4992	7202	0	1	0=<= upper secondary education; 1=> upper secondary education
educ7	11924	0.53908	0.49849	6428	0	1	0=<= upper secondary education; 1=> upper secondary education
chef_2	7192	0.34316	0.4748	2468	0	1	0=no leading position; 1=leading position
chef_3	7799	0.34363	0.47495	2680	0	1	0=no leading position; 1=leading position
chef_4	6323	0.30856	0.46193	1951	0	1	0=no leading position; 1=leading position
chef_5	11352	0.3343	0.47177	3795	0	1	0=no leading position; 1=leading position
chef_6	11751	0.33104	0.47061	3890	0	1	0=no leading position; 1=leading position
chef_7	9084	0.32596	0.46876	2961	0	1	0=no leading position; 1=leading position

## Sheet: Table 3 - Pearson Correlations
Pearson Correlation Coefficients Prob > |r| under H0: Rho=0 Number of Observations
	srh2	srh3	srh4	srh5	srh6	srh7	dsp2	dsp3	dsp4	dsp5	dsp6	dsp7	jobdem2r	jobdem3r	jobdem4r	jobdem5r	jobdem6r	jobdem7r	jobcon2	jobcon3	jobcon4	jobcon5	jobcon6	jobcon7	socsup2	socsup3	socsup4	socsup5	socsup6	socsup7	strain2	strain3	strain4	strain5	strain6	strain7	alder_2	alder_3	alder_4	alder_5	alder_6	alder_7	kon_2	kon_3	kon_4	kon_5	kon_6	kon_7	educ2
srh2	1.00000 7608	0.57414 <.0001 6894	0.53565 <.0001 6422	0.49467 <.0001 5988	0.45925 <.0001 5709	0.45190 <.0001 5301	-0.23910 <.0001 7515	-0.21900 <.0001 6682	-0.19255 <.0001 6129	-0.15212 <.0001 5885	-0.13238 <.0001 5507	-0.10175 <.0001 5017	0.19298 <.0001 7571	0.13754 <.0001 6684	0.13025 <.0001 5917	0.14095 <.0001 5992	0.13079 <.0001 5676	0.11694 <.0001 5234	0.11495 <.0001 7578	0.11100 <.0001 6681	0.09030 <.0001 5915	0.07134 <.0001 6002	0.07166 <.0001 5690	0.06502 <.0001 5265	0.25450 <.0001 7523	0.21204 <.0001 6638	0.20464 <.0001 5679	0.17114 <.0001 4972	0.20733 <.0001 4311	0.17277 <.0001 3597	-0.17922 <.0001 7571	-0.13750 <.0001 6680	-0.13618 <.0001 5914	-0.12095 <.0001 5987	-0.11657 <.0001 5672	-0.08535 <.0001 5227	-0.05057 <.0001 7608	-0.05070 <.0001 6985	-0.04741 0.0001 6455	-0.04179 0.0012 6040	-0.04603 0.0005 5757	-0.04238 0.0020 5331	0.01280 0.2643 7608	0.01297 0.2784 6985	0.01429 0.2511 6455	0.01697 0.1872 6040	0.01867 0.1567 5757	0.01795 0.1900 5331	0.08247 <.0001 7605
srh3	0.57414 <.0001 6894	1.00000 8134	0.58468 <.0001 6356	0.53402 <.0001 6348	0.51249 <.0001 6182	0.48605 <.0001 5720	-0.18952 <.0001 6846	-0.24631 <.0001 7771	-0.20500 <.0001 6066	-0.16308 <.0001 6238	-0.13839 <.0001 5967	-0.11498 <.0001 5430	0.13205 <.0001 6902	0.16866 <.0001 7752	0.13367 <.0001 5860	0.13879 <.0001 6350	0.13355 <.0001 6148	0.12357 <.0001 5647	0.09550 <.0001 6909	0.11523 <.0001 7750	0.07615 <.0001 5858	0.08891 <.0001 6361	0.07876 <.0001 6161	0.07275 <.0001 5681	0.20107 <.0001 6861	0.22683 <.0001 7708	0.20084 <.0001 5627	0.18078 <.0001 5283	0.19736 <.0001 4761	0.18713 <.0001 3967	-0.11604 <.0001 6902	-0.15849 <.0001 7749	-0.11980 <.0001 5857	-0.11692 <.0001 6346	-0.11341 <.0001 6144	-0.09450 <.0001 5640	-0.01562 0.1932 6939	-0.02288 0.0391 8134	-0.01517 0.2253 6388	-0.01505 0.2289 6397	-0.00496 0.6954 6226	-0.01160 0.3790 5752	0.01566 0.1923 6939	0.01362 0.2194 8134	0.01266 0.3116 6388	0.01590 0.2035 6397	0.00765 0.5462 6226	0.00764 0.5624 5752	0.06314 <.0001 6936
srh4	0.53565 <.0001 6422	0.58468 <.0001 6356	1.00000 7191	0.61639 <.0001 6006	0.56026 <.0001 5646	0.50017 <.0001 5237	-0.17057 <.0001 6362	-0.20036 <.0001 6149	-0.22854 <.0001 6853	-0.19644 <.0001 5906	-0.15757 <.0001 5439	-0.12328 <.0001 4956	0.11519 <.0001 6431	0.12542 <.0001 6148	0.17548 <.0001 6637	0.14660 <.0001 6011	0.13694 <.0001 5606	0.10127 <.0001 5168	0.08998 <.0001 6435	0.10490 <.0001 6146	0.10607 <.0001 6635	0.10464 <.0001 6021	0.08952 <.0001 5620	0.08573 <.0001 5196	0.17564 <.0001 6387	0.17556 <.0001 6108	0.24072 <.0001 6393	0.21564 <.0001 5009	0.19597 <.0001 4242	0.17539 <.0001 3523	-0.11371 <.0001 6431	-0.11680 <.0001 6145	-0.17027 <.0001 6634	-0.13582 <.0001 6006	-0.11871 <.0001 5602	-0.09873 <.0001 5162	-0.00162 0.8965 6463	0.00342 0.7838 6438	-0.00229 0.8457 7191	-0.00135 0.9165 6058	0.01250 0.3459 5687	0.01168 0.3969 5265	0.03246 0.0091 6463	0.02560 0.0400 6438	0.02772 0.0187 7191	0.03580 0.0053 6058	0.02849 0.0317 5687	0.03269 0.0177 5265	0.06954 <.0001 6461
srh5	0.49467 <.0001 5988	0.53402 <.0001 6348	0.61639 <.0001 6006	1.00000 12993	0.60328 <.0001 11835	0.54467 <.0001 10236	-0.16320 <.0001 5936	-0.18598 <.0001 6091	-0.22487 <.0001 5748	-0.23038 <.0001 12797	-0.16713 <.0001 11655	-0.14845 <.0001 9858	0.11831 <.0001 5996	0.11283 <.0001 6084	0.15639 <.0001 5563	0.17203 <.0001 12925	0.13385 <.0001 11832	0.12690 <.0001 10139	0.10042 <.0001 6000	0.11300 <.0001 6081	0.10837 <.0001 5563	0.11507 <.0001 12951	0.10390 <.0001 11864	0.09788 <.0001 10208	0.16965 <.0001 5950	0.17277 <.0001 6048	0.21242 <.0001 5342	0.23244 <.0001 11632	0.19009 <.0001 10452	0.16676 <.0001 7919	-0.12536 <.0001 5996	-0.12281 <.0001 6080	-0.15426 <.0001 5562	-0.15932 <.0001 12920	-0.12315 <.0001 11828	-0.10519 <.0001 10133	0.01265 0.3258 6032	0.01156 0.3540 6432	0.01613 0.2102 6036	-0.01999 0.0227 12993	-0.02017 0.0275 11936	-0.00908 0.3571 10290	0.02814 0.0289 6032	0.02802 0.0246 6432	0.02119 0.0998 6036	0.01456 0.0971 12993	0.01322 0.1486 11936	0.01026 0.2981 10290	0.08363 <.0001 6030
srh6	0.45925 <.0001 5709	0.51249 <.0001 6182	0.56026 <.0001 5646	0.60328 <.0001 11835	1.00000 13513	0.59824 <.0001 11209	-0.16457 <.0001 5662	-0.18213 <.0001 5914	-0.17842 <.0001 5396	-0.19841 <.0001 11752	-0.19397 <.0001 13222	-0.15412 <.0001 10809	0.09735 <.0001 5717	0.09946 <.0001 5915	0.11675 <.0001 5220	0.13690 <.0001 11860	0.15906 <.0001 13405	0.13160 <.0001 11105	0.09058 <.0001 5722	0.09563 <.0001 5912	0.07603 <.0001 5220	0.10054 <.0001 11886	0.10211 <.0001 13441	0.09488 <.0001 11183	0.15117 <.0001 5676	0.15924 <.0001 5874	0.17728 <.0001 5016	0.18380 <.0001 10744	0.23564 <.0001 11906	0.19958 <.0001 8865	-0.10027 <.0001 5717	-0.10792 <.0001 5912	-0.11662 <.0001 5219	-0.11918 <.0001 11857	-0.14455 <.0001 13401	-0.11368 <.0001 11099	0.01364 0.3011 5751	0.01459 0.2484 6259	0.01324 0.3188 5669	-0.01262 0.1681 11937	-0.01064 0.2162 13513	-0.00349 0.7115 11263	0.01982 0.1329 5751	0.01170 0.3548 6259	0.01886 0.1557 5669	0.01594 0.0817 11937	0.01310 0.1279 13513	0.00867 0.3574 11263	0.06110 <.0001 5750
srh7	0.45190 <.0001 5301	0.48605 <.0001 5720	0.50017 <.0001 5237	0.54467 <.0001 10236	0.59824 <.0001 11209	1.00000 11869	-0.15241 <.0001 5266	-0.18270 <.0001 5485	-0.17580 <.0001 5019	-0.18634 <.0001 10152	-0.17893 <.0001 11039	-0.19504 <.0001 11404	0.09833 <.0001 5306	0.08842 <.0001 5494	0.10925 <.0001 4858	0.13659 <.0001 10254	0.12822 <.0001 11211	0.16188 <.0001 11699	0.10607 <.0001 5312	0.10985 <.0001 5490	0.10470 <.0001 4858	0.09266 <.0001 10276	0.09154 <.0001 11240	0.11363 <.0001 11781	0.16658 <.0001 5269	0.16109 <.0001 5456	0.18115 <.0001 4675	0.18355 <.0001 9218	0.19246 <.0001 9927	0.23528 <.0001 9325	-0.13234 <.0001 5306	-0.10138 <.0001 5490	-0.11882 <.0001 4857	-0.12527 <.0001 10253	-0.12291 <.0001 11207	-0.14321 <.0001 11692	-0.01055 0.4410 5337	-0.00362 0.7832 5790	-0.00228 0.8686 5264	-0.01464 0.1371 10315	-0.01224 0.1934 11295	-0.01233 0.1790 11869	0.03160 0.0209 5337	0.02496 0.0576 5790	0.02602 0.0591 5264	0.01201 0.2227 10315	0.01070 0.2556 11295	0.00894 0.3302 11869	0.06901 <.0001 5335
dsp2	-0.23910 <.0001 7515	-0.18952 <.0001 6846	-0.17057 <.0001 6362	-0.16320 <.0001 5936	-0.16457 <.0001 5662	-0.15241 <.0001 5266	1.00000 7550	0.44679 <.0001 6645	0.36465 <.0001 6076	0.34224 <.0001 5834	0.30016 <.0001 5464	0.26327 <.0001 4986	-0.23212 <.0001 7515	-0.20356 <.0001 6646	-0.18785 <.0001 5862	-0.21321 <.0001 5939	-0.21065 <.0001 5632	-0.19566 <.0001 5199	-0.01068 0.3546 7521	-0.01218 0.3210 6643	-0.00940 0.4719 5859	-0.01686 0.1934 5949	-0.02532 0.0571 5645	-0.02617 0.0584 5231	-0.15027 <.0001 7468	-0.13642 <.0001 6602	-0.13562 <.0001 5627	-0.11884 <.0001 4924	-0.12622 <.0001 4274	-0.12952 <.0001 3566	0.13839 <.0001 7515	0.12548 <.0001 6642	0.12573 <.0001 5859	0.12003 <.0001 5934	0.12120 <.0001 5628	0.10552 <.0001 5192	-0.11113 <.0001 7550	-0.12115 <.0001 6937	-0.11146 <.0001 6396	-0.10671 <.0001 5987	-0.09811 <.0001 5710	-0.09970 <.0001 5296	0.01399 0.2242 7550	0.01998 0.0961 6937	0.01969 0.1153 6396	0.01916 0.1383 5987	0.02341 0.0770 5710	0.02440 0.0758 5296	0.01914 0.0963 7547
dsp3	-0.21900 <.0001 6682	-0.24631 <.0001 7771	-0.20036 <.0001 6149	-0.18598 <.0001 6091	-0.18213 <.0001 5914	-0.18270 <.0001 5485	0.44679 <.0001 6645	1.00000 7850	0.41060 <.0001 5873	0.37941 <.0001 5980	0.32257 <.0001 5701	0.30371 <.0001 5197	-0.20751 <.0001 6694	-0.24277 <.0001 7788	-0.20887 <.0001 5683	-0.22094 <.0001 6088	-0.20796 <.0001 5883	-0.19073 <.0001 5415	0.00301 0.8055 6701	-0.01813 0.1097 7786	0.01241 0.3496 5681	-0.01608 0.2092 6100	-0.01474 0.2579 5896	-0.03069 0.0235 5448	-0.13021 <.0001 6652	-0.17716 <.0001 7743	-0.14401 <.0001 5472	-0.12794 <.0001 5044	-0.11493 <.0001 4504	-0.13686 <.0001 3756	0.12976 <.0001 6694	0.14746 <.0001 7785	0.11755 <.0001 5680	0.12778 <.0001 6084	0.12674 <.0001 5879	0.11388 <.0001 5408	-0.15545 <.0001 6727	-0.14239 <.0001 7850	-0.15168 <.0001 6180	-0.14281 <.0001 6135	-0.13823 <.0001 5958	-0.12508 <.0001 5516	0.04015 0.0010 6727	0.03669 0.0011 7850	0.03777 0.0030 6180	0.03657 0.0042 6135	0.04748 0.0002 5958	0.05170 0.0001 5516	0.02788 0.0223 6724
dsp4	-0.19255 <.0001 6129	-0.20500 <.0001 6066	-0.22854 <.0001 6853	-0.22487 <.0001 5748	-0.17842 <.0001 5396	-0.17580 <.0001 5019	0.36465 <.0001 6076	0.41060 <.0001 5873	1.00000 6881	0.43176 <.0001 5685	0.38566 <.0001 5232	0.33917 <.0001 4785	-0.17824 <.0001 6138	-0.19515 <.0001 5872	-0.23180 <.0001 6541	-0.20337 <.0001 5756	-0.19687 <.0001 5361	-0.17557 <.0001 4956	-0.02265 0.0760 6141	-0.01051 0.4206 5870	-0.03488 0.0048 6538	-0.04894 0.0002 5764	-0.05336 <.0001 5375	-0.07550 <.0001 4980	-0.10862 <.0001 6101	-0.12549 <.0001 5834	-0.15975 <.0001 6339	-0.14037 <.0001 4942	-0.12243 <.0001 4177	-0.13237 <.0001 3481	0.10923 <.0001 6138	0.12232 <.0001 5869	0.14395 <.0001 6538	0.13818 <.0001 5751	0.14062 <.0001 5359	0.12726 <.0001 4950	-0.19537 <.0001 6170	-0.19605 <.0001 6141	-0.18916 <.0001 6881	-0.18821 <.0001 5796	-0.19821 <.0001 5435	-0.18737 <.0001 5046	0.03462 0.0065 6170	0.03515 0.0059 6141	0.03059 0.0112 6881	0.02977 0.0234 5796	0.03356 0.0133 5435	0.03181 0.0238 5046	0.04101 0.0013 6168
dsp5	-0.15212 <.0001 5885	-0.16308 <.0001 6238	-0.19644 <.0001 5906	-0.23038 <.0001 12797	-0.19841 <.0001 11752	-0.18634 <.0001 10152	0.34224 <.0001 5834	0.37941 <.0001 5980	0.43176 <.0001 5685	1.00000 12885	0.44265 <.0001 11615	0.38027 <.0001 9814	-0.15829 <.0001 5894	-0.19042 <.0001 5978	-0.22361 <.0001 5529	-0.21885 <.0001 12827	-0.20317 <.0001 11751	-0.18774 <.0001 10056	-0.02116 0.1043 5898	-0.01430 0.2690 5976	-0.04429 0.0010 5528	-0.05368 <.0001 12852	-0.04730 <.0001 11782	-0.05404 <.0001 10125	-0.11320 <.0001 5848	-0.12123 <.0001 5940	-0.13550 <.0001 5315	-0.16345 <.0001 11666	-0.12934 <.0001 10466	-0.12460 <.0001 7919	0.08511 <.0001 5894	0.09711 <.0001 5975	0.13845 <.0001 5528	0.14373 <.0001 12823	0.12766 <.0001 11747	0.10521 <.0001 10050	-0.25580 <.0001 5928	-0.25659 <.0001 6321	-0.25021 <.0001 5937	-0.18720 <.0001 12885	-0.18353 <.0001 11851	-0.18196 <.0001 10205	0.00648 0.6179 5928	0.01910 0.1290 6321	0.00778 0.5487 5937	0.02004 0.0229 12885	0.02215 0.0159 11851	0.01954 0.0484 10205	0.03512 0.0069 5926
dsp6	-0.13238 <.0001 5507	-0.13839 <.0001 5967	-0.15757 <.0001 5439	-0.16713 <.0001 11655	-0.19397 <.0001 13222	-0.17893 <.0001 11039	0.30016 <.0001 5464	0.32257 <.0001 5701	0.38566 <.0001 5232	0.44265 <.0001 11615	1.00000 13317	0.43793 <.0001 10712	-0.14354 <.0001 5515	-0.16735 <.0001 5703	-0.20627 <.0001 5073	-0.18772 <.0001 11684	-0.21461 <.0001 13229	-0.17678 <.0001 10943	-0.01696 0.2076 5520	-0.01293 0.3289 5700	-0.02990 0.0332 5072	-0.02978 0.0013 11711	-0.05791 <.0001 13264	-0.07547 <.0001 11020	-0.09364 <.0001 5478	-0.10674 <.0001 5661	-0.11621 <.0001 4884	-0.11354 <.0001 10706	-0.13039 <.0001 11942	-0.10370 <.0001 8880	0.08077 <.0001 5515	0.10227 <.0001 5700	0.13840 <.0001 5072	0.12424 <.0001 11682	0.14770 <.0001 13225	0.12900 <.0001 10937	-0.33668 <.0001 5548	-0.33024 <.0001 6042	-0.34285 <.0001 5463	-0.24540 <.0001 11755	-0.24277 <.0001 13317	-0.25177 <.0001 11092	0.03844 0.0042 5548	0.04455 0.0005 6042	0.04313 0.0014 5463	0.05352 <.0001 11755	0.05066 <.0001 13317	0.05103 <.0001 11092	0.05049 0.0002 5547
dsp7	-0.10175 <.0001 5017	-0.11498 <.0001 5430	-0.12328 <.0001 4956	-0.14845 <.0001 9858	-0.15412 <.0001 10809	-0.19504 <.0001 11404	0.26327 <.0001 4986	0.30371 <.0001 5197	0.33917 <.0001 4785	0.38027 <.0001 9814	0.43793 <.0001 10712	1.00000 11453	-0.13507 <.0001 5022	-0.15721 <.0001 5200	-0.18152 <.0001 4637	-0.17990 <.0001 9882	-0.19602 <.0001 10824	-0.21017 <.0001 11303	-0.04417 0.0017 5028	-0.01545 0.2656 5197	-0.03372 0.0217 4636	-0.04897 <.0001 9902	-0.05828 <.0001 10854	-0.11586 <.0001 11385	-0.09256 <.0001 4986	-0.09361 <.0001 5165	-0.11598 <.0001 4475	-0.11276 <.0001 8983	-0.12035 <.0001 9758	-0.15125 <.0001 9286	0.10530 <.0001 5022	0.08633 <.0001 5197	0.13151 <.0001 4636	0.11536 <.0001 9882	0.13695 <.0001 10821	0.16608 <.0001 11298	-0.40087 <.0001 5050	-0.38691 <.0001 5491	-0.39181 <.0001 4980	-0.31377 <.0001 9933	-0.31107 <.0001 10895	-0.30975 <.0001 11453	0.05561 <.0001 5050	0.06936 <.0001 5491	0.05096 0.0003 4980	0.05144 <.0001 9933	0.05255 <.0001 10895	0.05118 <.0001 11453	0.03620 0.0101 5048
jobdem2r	0.19298 <.0001 7571	0.13205 <.0001 6902	0.11519 <.0001 6431	0.11831 <.0001 5996	0.09735 <.0001 5717	0.09833 <.0001 5306	-0.23212 <.0001 7515	-0.20751 <.0001 6694	-0.17824 <.0001 6138	-0.15829 <.0001 5894	-0.14354 <.0001 5515	-0.13507 <.0001 5022	1.00000 7619	0.59804 <.0001 6695	0.50078 <.0001 5922	0.49144 <.0001 6000	0.44520 <.0001 5684	0.44587 <.0001 5237	-0.08838 <.0001 7619	-0.07781 <.0001 6692	-0.07794 <.0001 5920	-0.08281 <.0001 6010	-0.08144 <.0001 5699	-0.04777 0.0005 5270	0.28371 <.0001 7542	0.21539 <.0001 6648	0.18454 <.0001 5686	0.15038 <.0001 4974	0.13657 <.0001 4317	0.14837 <.0001 3596	-0.48791 <.0001 7619	-0.29424 <.0001 6691	-0.26748 <.0001 5919	-0.22493 <.0001 5995	-0.20200 <.0001 5681	-0.19589 <.0001 5232	0.02395 0.0366 7619	0.03074 0.0101 6994	0.02158 0.0827 6464	0.02083 0.1054 6048	0.01011 0.4428 5765	0.00918 0.5024 5336	-0.01272 0.2670 7619	-0.01937 0.1052 6994	-0.01865 0.1339 6464	-0.01221 0.3426 6048	-0.01120 0.3950 5765	-0.01377 0.3144 5336	-0.11141 <.0001 7616
jobdem3r	0.13754 <.0001 6684	0.16866 <.0001 7752	0.12542 <.0001 6148	0.11283 <.0001 6084	0.09946 <.0001 5915	0.08842 <.0001 5494	-0.20356 <.0001 6646	-0.24277 <.0001 7788	-0.19515 <.0001 5872	-0.19042 <.0001 5978	-0.16735 <.0001 5703	-0.15721 <.0001 5200	0.59804 <.0001 6695	1.00000 7846	0.61276 <.0001 5681	0.56113 <.0001 6081	0.52381 <.0001 5887	0.48464 <.0001 5423	-0.06945 <.0001 6702	-0.05498 <.0001 7842	-0.06449 <.0001 5678	-0.03662 0.0043 6093	-0.03006 0.0209 5899	-0.01809 0.1816 5456	0.21606 <.0001 6655	0.29681 <.0001 7736	0.22657 <.0001 5471	0.19098 <.0001 5040	0.18055 <.0001 4508	0.15711 <.0001 3761	-0.28752 <.0001 6695	-0.51610 <.0001 7842	-0.31208 <.0001 5678	-0.27716 <.0001 6077	-0.25888 <.0001 5883	-0.22664 <.0001 5416	0.09426 <.0001 6727	0.08853 <.0001 7846	0.08167 <.0001 6179	0.08311 <.0001 6129	0.08614 <.0001 5961	0.07950 <.0001 5525	-0.05887 <.0001 6727	-0.06715 <.0001 7846	-0.06195 <.0001 6179	-0.06934 <.0001 6129	-0.07759 <.0001 5961	-0.06731 <.0001 5525	-0.10776 <.0001 6724
jobdem4r	0.13025 <.0001 5917	0.13367 <.0001 5860	0.17548 <.0001 6637	0.15639 <.0001 5563	0.11675 <.0001 5220	0.10925 <.0001 4858	-0.18785 <.0001 5862	-0.20887 <.0001 5683	-0.23180 <.0001 6541	-0.22361 <.0001 5529	-0.20627 <.0001 5073	-0.18152 <.0001 4637	0.50078 <.0001 5922	0.61276 <.0001 5681	1.00000 6668	0.62044 <.0001 5576	0.56580 <.0001 5185	0.51915 <.0001 4799	-0.02756 0.0338 5926	-0.02688 0.0428 5679	0.00136 0.9116 6665	0.01108 0.4077 5587	0.01958 0.1581 5197	0.03902 0.0067 4823	0.18308 <.0001 5885	0.20391 <.0001 5641	0.29042 <.0001 6410	0.20934 <.0001 4927	0.19207 <.0001 4132	0.17726 <.0001 3437	-0.26057 <.0001 5922	-0.31847 <.0001 5678	-0.53016 <.0001 6665	-0.33001 <.0001 5574	-0.29588 <.0001 5181	-0.26054 <.0001 4793	0.14082 <.0001 5954	0.13601 <.0001 5935	0.13632 <.0001 6668	0.13795 <.0001 5613	0.14227 <.0001 5259	0.13686 <.0001 4885	-0.06457 <.0001 5954	-0.07082 <.0001 5935	-0.06894 <.0001 6668	-0.07463 <.0001 5613	-0.07607 <.0001 5259	-0.08172 <.0001 4885	-0.06372 <.0001 5952
jobdem5r	0.14095 <.0001 5992	0.13879 <.0001 6350	0.14660 <.0001 6011	0.17203 <.0001 12925	0.13690 <.0001 11860	0.13659 <.0001 10254	-0.21321 <.0001 5939	-0.22094 <.0001 6088	-0.20337 <.0001 5756	-0.21885 <.0001 12827	-0.18772 <.0001 11684	-0.17990 <.0001 9882	0.49144 <.0001 6000	0.56113 <.0001 6081	0.62044 <.0001 5576	1.00000 13017	0.62824 <.0001 11861	0.56844 <.0001 10166	-0.03021 0.0193 6004	-0.01990 0.1208 6079	-0.00764 0.5683 5576	-0.01067 0.2235 13012	-0.01373 0.1343 11890	0.00760 0.4419 10233	0.17698 <.0001 5955	0.20214 <.0001 6047	0.23218 <.0001 5361	0.30211 <.0001 11689	0.22174 <.0001 10486	0.18648 <.0001 7948	-0.24936 <.0001 6000	-0.27793 <.0001 6078	-0.33744 <.0001 5575	-0.51431 <.0001 13012	-0.33046 <.0001 11857	-0.28679 <.0001 10160	0.11435 <.0001 6036	0.11765 <.0001 6431	0.11765 <.0001 6042	0.09527 <.0001 13017	0.09175 <.0001 11959	0.09545 <.0001 10310	-0.07693 <.0001 6036	-0.08343 <.0001 6431	-0.08516 <.0001 6042	-0.07205 <.0001 13017	-0.07444 <.0001 11959	-0.07748 <.0001 10310	-0.08690 <.0001 6034
jobdem6r	0.13079 <.0001 5676	0.13355 <.0001 6148	0.13694 <.0001 5606	0.13385 <.0001 11832	0.15906 <.0001 13405	0.12822 <.0001 11211	-0.21065 <.0001 5632	-0.20796 <.0001 5883	-0.19687 <.0001 5361	-0.20317 <.0001 11751	-0.21461 <.0001 13229	-0.19602 <.0001 10824	0.44520 <.0001 5684	0.52381 <.0001 5887	0.56580 <.0001 5185	0.62824 <.0001 11861	1.00000 13511	0.62108 <.0001 11114	-0.02603 0.0496 5689	-0.02222 0.0883 5884	-0.00350 0.8013 5185	-0.01783 0.0519 11887	-0.00366 0.6707 13507	0.00945 0.3177 11192	0.16521 <.0001 5645	0.18513 <.0001 5844	0.21322 <.0001 4987	0.21558 <.0001 10771	0.29542 <.0001 11965	0.21306 <.0001 8906	-0.23640 <.0001 5684	-0.24941 <.0001 5884	-0.30299 <.0001 5184	-0.32215 <.0001 11858	-0.52250 <.0001 13507	-0.32061 <.0001 11108	0.11905 <.0001 5717	0.12501 <.0001 6226	0.13085 <.0001 5630	0.12736 <.0001 11932	0.12154 <.0001 13511	0.12211 <.0001 11267	-0.08053 <.0001 5717	-0.08383 <.0001 6226	-0.08219 <.0001 5630	-0.07042 <.0001 11932	-0.06693 <.0001 13511	-0.06688 <.0001 11267	-0.06336 <.0001 5716
jobdem7r	0.11694 <.0001 5234	0.12357 <.0001 5647	0.10127 <.0001 5168	0.12690 <.0001 10139	0.13160 <.0001 11105	0.16188 <.0001 11699	-0.19566 <.0001 5199	-0.19073 <.0001 5415	-0.17557 <.0001 4956	-0.18774 <.0001 10056	-0.17678 <.0001 10943	-0.21017 <.0001 11303	0.44587 <.0001 5237	0.48464 <.0001 5423	0.51915 <.0001 4799	0.56844 <.0001 10166	0.62108 <.0001 11114	1.00000 11757	-0.04098 0.0030 5243	-0.02760 0.0421 5420	-0.02223 0.1236 4799	-0.00446 0.6523 10187	-0.00151 0.8738 11142	0.01818 0.0487 11750	0.16168 <.0001 5205	0.15758 <.0001 5386	0.17532 <.0001 4620	0.18478 <.0001 9142	0.21173 <.0001 9862	0.28713 <.0001 9296	-0.22102 <.0001 5237	-0.23238 <.0001 5420	-0.28609 <.0001 4798	-0.28754 <.0001 10165	-0.32253 <.0001 11110	-0.50404 <.0001 11750	0.10006 <.0001 5267	0.11186 <.0001 5714	0.11140 <.0001 5195	0.11796 <.0001 10215	0.11546 <.0001 11190	0.11359 <.0001 11757	-0.06545 <.0001 5267	-0.08091 <.0001 5714	-0.07140 <.0001 5195	-0.07467 <.0001 10215	-0.06865 <.0001 11190	-0.06961 <.0001 11757	-0.05898 <.0001 5266
jobcon2	0.11495 <.0001 7578	0.09550 <.0001 6909	0.08998 <.0001 6435	0.10042 <.0001 6000	0.09058 <.0001 5722	0.10607 <.0001 5312	-0.01068 0.3546 7521	0.00301 0.8055 6701	-0.02265 0.0760 6141	-0.02116 0.1043 5898	-0.01696 0.2076 5520	-0.04417 0.0017 5028	-0.08838 <.0001 7619	-0.06945 <.0001 6702	-0.02756 0.0338 5926	-0.03021 0.0193 6004	-0.02603 0.0496 5689	-0.04098 0.0030 5243	1.00000 7626	0.68949 <.0001 6699	0.62313 <.0001 5924	0.56624 <.0001 6014	0.56325 <.0001 5704	0.53554 <.0001 5275	0.22308 <.0001 7547	0.13677 <.0001 6655	0.11288 <.0001 5689	0.11023 <.0001 4978	0.15612 <.0001 4321	0.14347 <.0001 3601	-0.37487 <.0001 7619	-0.21037 <.0001 6698	-0.18762 <.0001 5923	-0.21749 <.0001 5999	-0.19366 <.0001 5686	-0.18490 <.0001 5237	0.06210 <.0001 7626	0.05468 <.0001 7001	0.06565 <.0001 6468	0.06262 <.0001 6052	0.07181 <.0001 5770	0.08483 <.0001 5342	-0.04560 <.0001 7626	-0.04226 0.0004 7001	-0.04662 0.0002 6468	-0.04737 0.0002 6052	-0.04583 0.0005 5770	-0.04190 0.0022 5342	0.30369 <.0001 7623
jobcon3	0.11100 <.0001 6681	0.11523 <.0001 7750	0.10490 <.0001 6146	0.11300 <.0001 6081	0.09563 <.0001 5912	0.10985 <.0001 5490	-0.01218 0.3210 6643	-0.01813 0.1097 7786	-0.01051 0.4206 5870	-0.01430 0.2690 5976	-0.01293 0.3289 5700	-0.01545 0.2656 5197	-0.07781 <.0001 6692	-0.05498 <.0001 7842	-0.02688 0.0428 5679	-0.01990 0.1208 6079	-0.02222 0.0883 5884	-0.02760 0.0421 5420	0.68949 <.0001 6699	1.00000 7843	0.69013 <.0001 5676	0.63762 <.0001 6091	0.60487 <.0001 5896	0.58078 <.0001 5453	0.17412 <.0001 6652	0.21012 <.0001 7734	0.13547 <.0001 5469	0.15764 <.0001 5039	0.16837 <.0001 4506	0.15771 <.0001 3759	-0.25790 <.0001 6692	-0.34409 <.0001 7842	-0.21316 <.0001 5676	-0.24141 <.0001 6075	-0.21545 <.0001 5880	-0.20984 <.0001 5413	0.03125 0.0104 6724	0.02920 0.0097 7843	0.03071 0.0158 6177	0.02657 0.0376 6126	0.03466 0.0075 5957	0.03178 0.0182 5521	-0.03745 0.0021 6724	-0.04619 <.0001 7843	-0.04324 0.0007 6177	-0.05349 <.0001 6126	-0.05068 <.0001 5957	-0.04314 0.0013 5521	0.31422 <.0001 6721
jobcon4	0.09030 <.0001 5915	0.07615 <.0001 5858	0.10607 <.0001 6635	0.10837 <.0001 5563	0.07603 <.0001 5220	0.10470 <.0001 4858	-0.00940 0.4719 5859	0.01241 0.3496 5681	-0.03488 0.0048 6538	-0.04429 0.0010 5528	-0.02990 0.0332 5072	-0.03372 0.0217 4636	-0.07794 <.0001 5920	-0.06449 <.0001 5678	0.00136 0.9116 6665	-0.00764 0.5683 5576	-0.00350 0.8013 5185	-0.02223 0.1236 4799	0.62313 <.0001 5924	0.69013 <.0001 5676	1.00000 6666	0.68523 <.0001 5587	0.63369 <.0001 5197	0.60453 <.0001 4823	0.14989 <.0001 5883	0.14269 <.0001 5639	0.20330 <.0001 6410	0.17378 <.0001 4927	0.16828 <.0001 4131	0.13757 <.0001 3437	-0.23275 <.0001 5920	-0.22606 <.0001 5675	-0.33791 <.0001 6665	-0.26259 <.0001 5574	-0.23263 <.0001 5181	-0.21383 <.0001 4793	0.04138 0.0014 5952	0.03822 0.0032 5933	0.03755 0.0022 6666	0.04071 0.0023 5613	0.05489 <.0001 5259	0.05988 <.0001 4885	-0.02537 0.0503 5952	-0.01942 0.1347 5933	-0.02349 0.0552 6666	-0.02619 0.0498 5613	-0.02390 0.0831 5259	-0.02658 0.0633 4885	0.28431 <.0001 5950
jobcon5	0.07134 <.0001 6002	0.08891 <.0001 6361	0.10464 <.0001 6021	0.11507 <.0001 12951	0.10054 <.0001 11886	0.09266 <.0001 10276	-0.01686 0.1934 5949	-0.01608 0.2092 6100	-0.04894 0.0002 5764	-0.05368 <.0001 12852	-0.02978 0.0013 11711	-0.04897 <.0001 9902	-0.08281 <.0001 6010	-0.03662 0.0043 6093	0.01108 0.4077 5587	-0.01067 0.2235 13012	-0.01783 0.0519 11887	-0.00446 0.6523 10187	0.56624 <.0001 6014	0.63762 <.0001 6091	0.68523 <.0001 5587	1.00000 13044	0.68079 <.0001 11917	0.63672 <.0001 10255	0.13603 <.0001 5963	0.14471 <.0001 6056	0.16268 <.0001 5370	0.21584 <.0001 11716	0.16646 <.0001 10514	0.15871 <.0001 7965	-0.19621 <.0001 6010	-0.21801 <.0001 6090	-0.22932 <.0001 5586	-0.38372 <.0001 13012	-0.24216 <.0001 11883	-0.23834 <.0001 10181	0.09315 <.0001 6046	0.07281 <.0001 6443	0.08813 <.0001 6052	0.05975 <.0001 13044	0.06179 <.0001 11986	0.06767 <.0001 10332	-0.04718 0.0002 6046	-0.05460 <.0001 6443	-0.05230 <.0001 6052	-0.04441 <.0001 13044	-0.04529 <.0001 11986	-0.04671 <.0001 10332	0.28558 <.0001 6044
jobcon6	0.07166 <.0001 5690	0.07876 <.0001 6161	0.08952 <.0001 5620	0.10390 <.0001 11864	0.10211 <.0001 13441	0.09154 <.0001 11240	-0.02532 0.0571 5645	-0.01474 0.2579 5896	-0.05336 <.0001 5375	-0.04730 <.0001 11782	-0.05791 <.0001 13264	-0.05828 <.0001 10854	-0.08144 <.0001 5699	-0.03006 0.0209 5899	0.01958 0.1581 5197	-0.01373 0.1343 11890	-0.00366 0.6707 13507	-0.00151 0.8738 11142	0.56325 <.0001 5704	0.60487 <.0001 5896	0.63369 <.0001 5197	0.68079 <.0001 11917	1.00000 13548	0.68916 <.0001 11222	0.13692 <.0001 5658	0.14571 <.0001 5858	0.16180 <.0001 4999	0.15862 <.0001 10801	0.22886 <.0001 11999	0.17708 <.0001 8928	-0.18830 <.0001 5699	-0.20979 <.0001 5896	-0.21475 <.0001 5196	-0.25960 <.0001 11887	-0.38257 <.0001 13507	-0.26258 <.0001 11137	0.14256 <.0001 5732	0.12493 <.0001 6240	0.14449 <.0001 5644	0.06475 <.0001 11964	0.06889 <.0001 13548	0.07459 <.0001 11296	-0.07217 <.0001 5732	-0.07627 <.0001 6240	-0.07444 <.0001 5644	-0.05164 <.0001 11964	-0.05369 <.0001 13548	-0.05457 <.0001 11296	0.25520 <.0001 5731
jobcon7	0.06502 <.0001 5265	0.07275 <.0001 5681	0.08573 <.0001 5196	0.09788 <.0001 10208	0.09488 <.0001 11183	0.11363 <.0001 11781	-0.02617 0.0584 5231	-0.03069 0.0235 5448	-0.07550 <.0001 4980	-0.05404 <.0001 10125	-0.07547 <.0001 11020	-0.11586 <.0001 11385	-0.04777 0.0005 5270	-0.01809 0.1816 5456	0.03902 0.0067 4823	0.00760 0.4419 10233	0.00945 0.3177 11192	0.01818 0.0487 11750	0.53554 <.0001 5275	0.58078 <.0001 5453	0.60453 <.0001 4823	0.63672 <.0001 10255	0.68916 <.0001 11222	1.00000 11839	0.11854 <.0001 5235	0.14262 <.0001 5418	0.14662 <.0001 4643	0.15297 <.0001 9206	0.17237 <.0001 9937	0.23885 <.0001 9369	-0.20061 <.0001 5270	-0.21029 <.0001 5453	-0.23143 <.0001 4822	-0.24962 <.0001 10232	-0.27051 <.0001 11189	-0.40206 <.0001 11750	0.18955 <.0001 5299	0.17059 <.0001 5749	0.18879 <.0001 5223	0.12731 <.0001 10286	0.12020 <.0001 11270	0.12172 <.0001 11839	-0.07194 <.0001 5299	-0.07278 <.0001 5749	-0.07541 <.0001 5223	-0.05578 <.0001 10286	-0.06120 <.0001 11270	-0.06057 <.0001 11839	0.25167 <.0001 5298
socsup2	0.25450 <.0001 7523	0.20107 <.0001 6861	0.17564 <.0001 6387	0.16965 <.0001 5950	0.15117 <.0001 5676	0.16658 <.0001 5269	-0.15027 <.0001 7468	-0.13021 <.0001 6652	-0.10862 <.0001 6101	-0.11320 <.0001 5848	-0.09364 <.0001 5478	-0.09256 <.0001 4986	0.28371 <.0001 7542	0.21606 <.0001 6655	0.18308 <.0001 5885	0.17698 <.0001 5955	0.16521 <.0001 5645	0.16168 <.0001 5205	0.22308 <.0001 7547	0.17412 <.0001 6652	0.14989 <.0001 5883	0.13603 <.0001 5963	0.13692 <.0001 5658	0.11854 <.0001 5235	1.00000 7566	0.54586 <.0001 6621	0.42699 <.0001 5664	0.37813 <.0001 4942	0.34910 <.0001 4287	0.32848 <.0001 3576	-0.25695 <.0001 7542	-0.19362 <.0001 6651	-0.15921 <.0001 5882	-0.14703 <.0001 5950	-0.13871 <.0001 5641	-0.12569 <.0001 5199	0.01452 0.2067 7566	0.01498 0.2116 6951	0.01907 0.1265 6420	0.02831 0.0283 6000	0.01734 0.1895 5724	0.02063 0.1332 5299	0.01171 0.3083 7566	0.00967 0.4204 6951	0.00663 0.5952 6420	0.01623 0.2086 6000	0.02012 0.1279 5724	0.01645 0.2312 5299	-0.00574 0.6178 7563
socsup3	0.21204 <.0001 6638	0.22683 <.0001 7708	0.17556 <.0001 6108	0.17277 <.0001 6048	0.15924 <.0001 5874	0.16109 <.0001 5456	-0.13642 <.0001 6602	-0.17716 <.0001 7743	-0.12549 <.0001 5834	-0.12123 <.0001 5940	-0.10674 <.0001 5661	-0.09361 <.0001 5165	0.21539 <.0001 6648	0.29681 <.0001 7736	0.20391 <.0001 5641	0.20214 <.0001 6047	0.18513 <.0001 5844	0.15758 <.0001 5386	0.13677 <.0001 6655	0.21012 <.0001 7734	0.14269 <.0001 5639	0.14471 <.0001 6056	0.14571 <.0001 5858	0.14262 <.0001 5418	0.54586 <.0001 6621	1.00000 7793	0.52493 <.0001 5446	0.43791 <.0001 5014	0.37666 <.0001 4478	0.34084 <.0001 3735	-0.18551 <.0001 6648	-0.26280 <.0001 7733	-0.15925 <.0001 5638	-0.17869 <.0001 6043	-0.15231 <.0001 5841	-0.13678 <.0001 5379	0.01051 0.3905 6681	0.00457 0.6865 7793	0.00899 0.4812 6139	0.01137 0.3752 6091	0.00850 0.5132 5918	0.01433 0.2885 5486	0.00625 0.6093 6681	0.00588 0.6038 7793	-0.00503 0.6938 6139	0.00090 0.9441 6091	0.00237 0.8554 5918	0.00323 0.8110 5486	-0.00730 0.5508 6678
socsup4	0.20464 <.0001 5679	0.20084 <.0001 5627	0.24072 <.0001 6393	0.21242 <.0001 5342	0.17728 <.0001 5016	0.18115 <.0001 4675	-0.13562 <.0001 5627	-0.14401 <.0001 5472	-0.15975 <.0001 6339	-0.13550 <.0001 5315	-0.11621 <.0001 4884	-0.11598 <.0001 4475	0.18454 <.0001 5686	0.22657 <.0001 5471	0.29042 <.0001 6410	0.23218 <.0001 5361	0.21322 <.0001 4987	0.17532 <.0001 4620	0.11288 <.0001 5689	0.13547 <.0001 5469	0.20330 <.0001 6410	0.16268 <.0001 5370	0.16180 <.0001 4999	0.14662 <.0001 4643	0.42699 <.0001 5664	0.52493 <.0001 5446	1.00000 6418	0.52898 <.0001 4824	0.45199 <.0001 4053	0.38992 <.0001 3367	-0.15918 <.0001 5686	-0.17841 <.0001 5468	-0.23670 <.0001 6409	-0.18560 <.0001 5360	-0.19325 <.0001 4984	-0.14170 <.0001 4616	0.03065 0.0205 5715	0.02241 0.0908 5696	0.02649 0.0338 6418	0.03277 0.0161 5392	0.03768 0.0074 5054	0.02624 0.0721 4700	-0.01807 0.1719 5715	-0.01993 0.1325 5696	-0.02210 0.0766 6418	-0.02484 0.0682 5392	-0.01931 0.1698 5054	-0.02601 0.0746 4700	-0.00247 0.8521 5713
socsup5	0.17114 <.0001 4972	0.18078 <.0001 5283	0.21564 <.0001 5009	0.23244 <.0001 11632	0.18380 <.0001 10744	0.18355 <.0001 9218	-0.11884 <.0001 4924	-0.12794 <.0001 5044	-0.14037 <.0001 4942	-0.16345 <.0001 11666	-0.11354 <.0001 10706	-0.11276 <.0001 8983	0.15038 <.0001 4974	0.19098 <.0001 5040	0.20934 <.0001 4927	0.30211 <.0001 11689	0.21558 <.0001 10771	0.18478 <.0001 9142	0.11023 <.0001 4978	0.15764 <.0001 5039	0.17378 <.0001 4927	0.21584 <.0001 11716	0.15862 <.0001 10801	0.15297 <.0001 9206	0.37813 <.0001 4942	0.43791 <.0001 5014	0.52898 <.0001 4824	1.00000 11728	0.51663 <.0001 10145	0.42404 <.0001 7606	-0.13537 <.0001 4974	-0.16367 <.0001 5038	-0.18478 <.0001 4927	-0.26514 <.0001 11689	-0.18128 <.0001 10770	-0.16084 <.0001 9140	0.02949 0.0369 5004	0.02496 0.0677 5358	0.03413 0.0155 5033	0.01201 0.1933 11728	0.00715 0.4566 10835	0.00725 0.4852 9263	0.00333 0.8138 5004	-0.00370 0.7865 5358	0.00213 0.8799 5033	-0.00481 0.6026 11728	-0.00528 0.5827 10835	-0.00030 0.9768 9263	0.01934 0.1715 5002
socsup6	0.20733 <.0001 4311	0.19736 <.0001 4761	0.19597 <.0001 4242	0.19009 <.0001 10452	0.23564 <.0001 11906	0.19246 <.0001 9927	-0.12622 <.0001 4274	-0.11493 <.0001 4504	-0.12243 <.0001 4177	-0.12934 <.0001 10466	-0.13039 <.0001 11942	-0.12035 <.0001 9758	0.13657 <.0001 4317	0.18055 <.0001 4508	0.19207 <.0001 4132	0.22174 <.0001 10486	0.29542 <.0001 11965	0.21173 <.0001 9862	0.15612 <.0001 4321	0.16837 <.0001 4506	0.16828 <.0001 4131	0.16646 <.0001 10514	0.22886 <.0001 11999	0.17237 <.0001 9937	0.34910 <.0001 4287	0.37666 <.0001 4478	0.45199 <.0001 4053	0.51663 <.0001 10145	1.00000 12008	0.52551 <.0001 8748	-0.15980 <.0001 4317	-0.17226 <.0001 4506	-0.15785 <.0001 4131	-0.19427 <.0001 10486	-0.26216 <.0001 11964	-0.17792 <.0001 9860	0.00929 0.5405 4342	0.00601 0.6766 4816	0.01571 0.3053 4259	0.00477 0.6243 10540	0.00141 0.8768 12008	-0.00036 0.9711 9975	-0.01411 0.3527 4342	-0.02264 0.1161 4816	-0.01764 0.2497 4259	-0.02155 0.0269 10540	-0.02173 0.0172 12008	-0.01931 0.0538 9975	0.01843 0.2246 4342
socsup7	0.17277 <.0001 3597	0.18713 <.0001 3967	0.17539 <.0001 3523	0.16676 <.0001 7919	0.19958 <.0001 8865	0.23528 <.0001 9325	-0.12952 <.0001 3566	-0.13686 <.0001 3756	-0.13237 <.0001 3481	-0.12460 <.0001 7919	-0.10370 <.0001 8880	-0.15125 <.0001 9286	0.14837 <.0001 3596	0.15711 <.0001 3761	0.17726 <.0001 3437	0.18648 <.0001 7948	0.21306 <.0001 8906	0.28713 <.0001 9296	0.14347 <.0001 3601	0.15771 <.0001 3759	0.13757 <.0001 3437	0.15871 <.0001 7965	0.17708 <.0001 8928	0.23885 <.0001 9369	0.32848 <.0001 3576	0.34084 <.0001 3735	0.38992 <.0001 3367	0.42404 <.0001 7606	0.52551 <.0001 8748	1.00000 9376	-0.15583 <.0001 3596	-0.15488 <.0001 3759	-0.17601 <.0001 3436	-0.17394 <.0001 7948	-0.20051 <.0001 8905	-0.26301 <.0001 9295	0.01007 0.5449 3615	-0.00305 0.8473 4002	0.01367 0.4161 3541	-0.01222 0.2751 7976	-0.01623 0.1250 8937	-0.01784 0.0841 9376	-0.01389 0.4037 3615	-0.01965 0.2138 4002	-0.01480 0.3787 3541	-0.00512 0.6475 7976	-0.00941 0.3737 8937	-0.00812 0.4316 9376	0.03663 0.0277 3614
strain2	-0.17922 <.0001 7571	-0.11604 <.0001 6902	-0.11371 <.0001 6431	-0.12536 <.0001 5996	-0.10027 <.0001 5717	-0.13234 <.0001 5306	0.13839 <.0001 7515	0.12976 <.0001 6694	0.10923 <.0001 6138	0.08511 <.0001 5894	0.08077 <.0001 5515	0.10530 <.0001 5022	-0.48791 <.0001 7619	-0.28752 <.0001 6695	-0.26057 <.0001 5922	-0.24936 <.0001 6000	-0.23640 <.0001 5684	-0.22102 <.0001 5237	-0.37487 <.0001 7619	-0.25790 <.0001 6692	-0.23275 <.0001 5920	-0.19621 <.0001 6010	-0.18830 <.0001 5699	-0.20061 <.0001 5270	-0.25695 <.0001 7542	-0.18551 <.0001 6648	-0.15918 <.0001 5686	-0.13537 <.0001 4974	-0.15980 <.0001 4317	-0.15583 <.0001 3596	1.00000 7619	0.36402 <.0001 6691	0.31784 <.0001 5919	0.28811 <.0001 5995	0.26520 <.0001 5681	0.25399 <.0001 5232	-0.02764 0.0158 7619	-0.02765 0.0208 6994	-0.02823 0.0232 6464	-0.02545 0.0478 6048	-0.03191 0.0154 5765	-0.03082 0.0244 5336	0.04614 <.0001 7619	0.04901 <.0001 6994	0.05023 <.0001 6464	0.05133 <.0001 6048	0.04297 0.0011 5765	0.05082 0.0002 5336	-0.09827 <.0001 7616
strain3	-0.13750 <.0001 6680	-0.15849 <.0001 7749	-0.11680 <.0001 6145	-0.12281 <.0001 6080	-0.10792 <.0001 5912	-0.10138 <.0001 5490	0.12548 <.0001 6642	0.14746 <.0001 7785	0.12232 <.0001 5869	0.09711 <.0001 5975	0.10227 <.0001 5700	0.08633 <.0001 5197	-0.29424 <.0001 6691	-0.51610 <.0001 7842	-0.31847 <.0001 5678	-0.27793 <.0001 6078	-0.24941 <.0001 5884	-0.23238 <.0001 5420	-0.21037 <.0001 6698	-0.34409 <.0001 7842	-0.22606 <.0001 5675	-0.21801 <.0001 6090	-0.20979 <.0001 5896	-0.21029 <.0001 5453	-0.19362 <.0001 6651	-0.26280 <.0001 7733	-0.17841 <.0001 5468	-0.16367 <.0001 5038	-0.17226 <.0001 4506	-0.15488 <.0001 3759	0.36402 <.0001 6691	1.00000 7842	0.37520 <.0001 5675	0.33145 <.0001 6074	0.31142 <.0001 5880	0.28336 <.0001 5413	-0.05754 <.0001 6723	-0.04903 <.0001 7842	-0.05525 <.0001 6176	-0.04731 0.0002 6125	-0.04725 0.0003 5957	-0.04013 0.0029 5521	0.07901 <.0001 6723	0.08530 <.0001 7842	0.08766 <.0001 6176	0.09251 <.0001 6125	0.09682 <.0001 5957	0.09325 <.0001 5521	-0.05705 <.0001 6720
strain4	-0.13618 <.0001 5914	-0.11980 <.0001 5857	-0.17027 <.0001 6634	-0.15426 <.0001 5562	-0.11662 <.0001 5219	-0.11882 <.0001 4857	0.12573 <.0001 5859	0.11755 <.0001 5680	0.14395 <.0001 6538	0.13845 <.0001 5528	0.13840 <.0001 5072	0.13151 <.0001 4636	-0.26748 <.0001 5919	-0.31208 <.0001 5678	-0.53016 <.0001 6665	-0.33744 <.0001 5575	-0.30299 <.0001 5184	-0.28609 <.0001 4798	-0.18762 <.0001 5923	-0.21316 <.0001 5676	-0.33791 <.0001 6665	-0.22932 <.0001 5586	-0.21475 <.0001 5196	-0.23143 <.0001 4822	-0.15921 <.0001 5882	-0.15925 <.0001 5638	-0.23670 <.0001 6409	-0.18478 <.0001 4927	-0.15785 <.0001 4131	-0.17601 <.0001 3436	0.31784 <.0001 5919	0.37520 <.0001 5675	1.00000 6665	0.39513 <.0001 5573	0.34139 <.0001 5180	0.31630 <.0001 4792	-0.06588 <.0001 5951	-0.06770 <.0001 5932	-0.06503 <.0001 6665	-0.05997 <.0001 5612	-0.07416 <.0001 5258	-0.07292 <.0001 4884	0.04933 0.0001 5951	0.05299 <.0001 5932	0.05137 <.0001 6665	0.05576 <.0001 5612	0.05374 <.0001 5258	0.05815 <.0001 4884	-0.06943 <.0001 5949
strain5	-0.12095 <.0001 5987	-0.11692 <.0001 6346	-0.13582 <.0001 6006	-0.15932 <.0001 12920	-0.11918 <.0001 11857	-0.12527 <.0001 10253	0.12003 <.0001 5934	0.12778 <.0001 6084	0.13818 <.0001 5751	0.14373 <.0001 12823	0.12424 <.0001 11682	0.11536 <.0001 9882	-0.22493 <.0001 5995	-0.27716 <.0001 6077	-0.33001 <.0001 5574	-0.51431 <.0001 13012	-0.32215 <.0001 11858	-0.28754 <.0001 10165	-0.21749 <.0001 5999	-0.24141 <.0001 6075	-0.26259 <.0001 5574	-0.38372 <.0001 13012	-0.25960 <.0001 11887	-0.24962 <.0001 10232	-0.14703 <.0001 5950	-0.17869 <.0001 6043	-0.18560 <.0001 5360	-0.26514 <.0001 11689	-0.19427 <.0001 10486	-0.17394 <.0001 7948	0.28811 <.0001 5995	0.33145 <.0001 6074	0.39513 <.0001 5573	1.00000 13012	0.40084 <.0001 11854	0.34941 <.0001 10159	-0.09104 <.0001 6031	-0.08731 <.0001 6427	-0.09293 <.0001 6037	-0.06333 <.0001 13012	-0.06519 <.0001 11956	-0.07036 <.0001 10309	0.06499 <.0001 6031	0.07001 <.0001 6427	0.06820 <.0001 6037	0.06434 <.0001 13012	0.06743 <.0001 11956	0.06667 <.0001 10309	-0.08364 <.0001 6029
strain6	-0.11657 <.0001 5672	-0.11341 <.0001 6144	-0.11871 <.0001 5602	-0.12315 <.0001 11828	-0.14455 <.0001 13401	-0.12291 <.0001 11207	0.12120 <.0001 5628	0.12674 <.0001 5879	0.14062 <.0001 5359	0.12766 <.0001 11747	0.14770 <.0001 13225	0.13695 <.0001 10821	-0.20200 <.0001 5681	-0.25888 <.0001 5883	-0.29588 <.0001 5181	-0.33046 <.0001 11857	-0.52250 <.0001 13507	-0.32253 <.0001 11110	-0.19366 <.0001 5686	-0.21545 <.0001 5880	-0.23263 <.0001 5181	-0.24216 <.0001 11883	-0.38257 <.0001 13507	-0.27051 <.0001 11189	-0.13871 <.0001 5641	-0.15231 <.0001 5841	-0.19325 <.0001 4984	-0.18128 <.0001 10770	-0.26216 <.0001 11964	-0.20051 <.0001 8905	0.26520 <.0001 5681	0.31142 <.0001 5880	0.34139 <.0001 5180	0.40084 <.0001 11854	1.00000 13507	0.39308 <.0001 11105	-0.11417 <.0001 5713	-0.11547 <.0001 6222	-0.12104 <.0001 5626	-0.08752 <.0001 11928	-0.08691 <.0001 13507	-0.09333 <.0001 11263	0.07156 <.0001 5713	0.07977 <.0001 6222	0.07221 <.0001 5626	0.06864 <.0001 11928	0.06591 <.0001 13507	0.06582 <.0001 11263	-0.08929 <.0001 5712
strain7	-0.08535 <.0001 5227	-0.09450 <.0001 5640	-0.09873 <.0001 5162	-0.10519 <.0001 10133	-0.11368 <.0001 11099	-0.14321 <.0001 11692	0.10552 <.0001 5192	0.11388 <.0001 5408	0.12726 <.0001 4950	0.10521 <.0001 10050	0.12900 <.0001 10937	0.16608 <.0001 11298	-0.19589 <.0001 5232	-0.22664 <.0001 5416	-0.26054 <.0001 4793	-0.28679 <.0001 10160	-0.32061 <.0001 11108	-0.50404 <.0001 11750	-0.18490 <.0001 5237	-0.20984 <.0001 5413	-0.21383 <.0001 4793	-0.23834 <.0001 10181	-0.26258 <.0001 11137	-0.40206 <.0001 11750	-0.12569 <.0001 5199	-0.13678 <.0001 5379	-0.14170 <.0001 4616	-0.16084 <.0001 9140	-0.17792 <.0001 9860	-0.26301 <.0001 9295	0.25399 <.0001 5232	0.28336 <.0001 5413	0.31630 <.0001 4792	0.34941 <.0001 10159	0.39308 <.0001 11105	1.00000 11750	-0.12828 <.0001 5260	-0.12291 <.0001 5707	-0.12634 <.0001 5189	-0.10803 <.0001 10209	-0.10063 <.0001 11184	-0.10001 <.0001 11750	0.04997 0.0003 5260	0.06666 <.0001 5707	0.06353 <.0001 5189	0.06704 <.0001 10209	0.06619 <.0001 11184	0.06527 <.0001 11750	-0.09375 <.0001 5259
alder_2 Alder	-0.05057 <.0001 7608	-0.01562 0.1932 6939	-0.00162 0.8965 6463	0.01265 0.3258 6032	0.01364 0.3011 5751	-0.01055 0.4410 5337	-0.11113 <.0001 7550	-0.15545 <.0001 6727	-0.19537 <.0001 6170	-0.25580 <.0001 5928	-0.33668 <.0001 5548	-0.40087 <.0001 5050	0.02395 0.0366 7619	0.09426 <.0001 6727	0.14082 <.0001 5954	0.11435 <.0001 6036	0.11905 <.0001 5717	0.10006 <.0001 5267	0.06210 <.0001 7626	0.03125 0.0104 6724	0.04138 0.0014 5952	0.09315 <.0001 6046	0.14256 <.0001 5732	0.18955 <.0001 5299	0.01452 0.2067 7566	0.01051 0.3905 6681	0.03065 0.0205 5715	0.02949 0.0369 5004	0.00929 0.5405 4342	0.01007 0.5449 3615	-0.02764 0.0158 7619	-0.05754 <.0001 6723	-0.06588 <.0001 5951	-0.09104 <.0001 6031	-0.11417 <.0001 5713	-0.12828 <.0001 5260	1.00000 7661	1.00000 <.0001 7031	1.00000 <.0001 6497	1.00000 <.0001 6084	1.00000 <.0001 5799	1.00000 <.0001 5367	-0.04492 <.0001 7661	-0.04364 0.0003 7031	-0.05431 <.0001 6497	-0.06438 <.0001 6084	-0.06449 <.0001 5799	-0.07083 <.0001 5367	-0.07855 <.0001 7658
alder_3 Alder	-0.05070 <.0001 6985	-0.02288 0.0391 8134	0.00342 0.7838 6438	0.01156 0.3540 6432	0.01459 0.2484 6259	-0.00362 0.7832 5790	-0.12115 <.0001 6937	-0.14239 <.0001 7850	-0.19605 <.0001 6141	-0.25659 <.0001 6321	-0.33024 <.0001 6042	-0.38691 <.0001 5491	0.03074 0.0101 6994	0.08853 <.0001 7846	0.13601 <.0001 5935	0.11765 <.0001 6431	0.12501 <.0001 6226	0.11186 <.0001 5714	0.05468 <.0001 7001	0.02920 0.0097 7843	0.03822 0.0032 5933	0.07281 <.0001 6443	0.12493 <.0001 6240	0.17059 <.0001 5749	0.01498 0.2116 6951	0.00457 0.6865 7793	0.02241 0.0908 5696	0.02496 0.0677 5358	0.00601 0.6766 4816	-0.00305 0.8473 4002	-0.02765 0.0208 6994	-0.04903 <.0001 7842	-0.06770 <.0001 5932	-0.08731 <.0001 6427	-0.11547 <.0001 6222	-0.12291 <.0001 5707	1.00000 <.0001 7031	1.00000 8246	1.00000 <.0001 6471	1.00000 <.0001 6482	1.00000 <.0001 6306	1.00000 <.0001 5822	-0.04364 0.0003 7031	-0.04271 0.0001 8246	-0.05174 <.0001 6471	-0.06187 <.0001 6482	-0.06067 <.0001 6306	-0.06601 <.0001 5822	-0.07079 <.0001 7028
alder_4 Alder	-0.04741 0.0001 6455	-0.01517 0.2253 6388	-0.00229 0.8457 7191	0.01613 0.2102 6036	0.01324 0.3188 5669	-0.00228 0.8686 5264	-0.11146 <.0001 6396	-0.15168 <.0001 6180	-0.18916 <.0001 6881	-0.25021 <.0001 5937	-0.34285 <.0001 5463	-0.39181 <.0001 4980	0.02158 0.0827 6464	0.08167 <.0001 6179	0.13632 <.0001 6668	0.11765 <.0001 6042	0.13085 <.0001 5630	0.11140 <.0001 5195	0.06565 <.0001 6468	0.03071 0.0158 6177	0.03755 0.0022 6666	0.08813 <.0001 6052	0.14449 <.0001 5644	0.18879 <.0001 5223	0.01907 0.1265 6420	0.00899 0.4812 6139	0.02649 0.0338 6418	0.03413 0.0155 5033	0.01571 0.3053 4259	0.01367 0.4161 3541	-0.02823 0.0232 6464	-0.05525 <.0001 6176	-0.06503 <.0001 6665	-0.09293 <.0001 6037	-0.12104 <.0001 5626	-0.12634 <.0001 5189	1.00000 <.0001 6497	1.00000 <.0001 6471	1.00000 7227	1.00000 <.0001 6089	1.00000 <.0001 5711	1.00000 <.0001 5293	-0.05431 <.0001 6497	-0.05174 <.0001 6471	-0.05003 <.0001 7227	-0.06380 <.0001 6089	-0.05577 <.0001 5711	-0.06670 <.0001 5293	-0.08019 <.0001 6495
alder_5 Alderslut_2014	-0.04179 0.0012 6040	-0.01505 0.2289 6397	-0.00135 0.9165 6058	-0.01999 0.0227 12993	-0.01262 0.1681 11937	-0.01464 0.1371 10315	-0.10671 <.0001 5987	-0.14281 <.0001 6135	-0.18821 <.0001 5796	-0.18720 <.0001 12885	-0.24540 <.0001 11755	-0.31377 <.0001 9933	0.02083 0.1054 6048	0.08311 <.0001 6129	0.13795 <.0001 5613	0.09527 <.0001 13017	0.12736 <.0001 11932	0.11796 <.0001 10215	0.06262 <.0001 6052	0.02657 0.0376 6126	0.04071 0.0023 5613	0.05975 <.0001 13044	0.06475 <.0001 11964	0.12731 <.0001 10286	0.02831 0.0283 6000	0.01137 0.3752 6091	0.03277 0.0161 5392	0.01201 0.1933 11728	0.00477 0.6243 10540	-0.01222 0.2751 7976	-0.02545 0.0478 6048	-0.04731 0.0002 6125	-0.05997 <.0001 5612	-0.06333 <.0001 13012	-0.08752 <.0001 11928	-0.10803 <.0001 10209	1.00000 <.0001 6084	1.00000 <.0001 6482	1.00000 <.0001 6089	1.00000 13103	1.00000 <.0001 12038	1.00000 <.0001 10371	-0.06438 <.0001 6084	-0.06187 <.0001 6482	-0.06380 <.0001 6089	-0.04848 <.0001 13103	-0.04779 <.0001 12038	-0.05877 <.0001 10371	-0.08394 <.0001 6082
alder_6 Alderslut_2016	-0.04603 0.0005 5757	-0.00496 0.6954 6226	0.01250 0.3459 5687	-0.02017 0.0275 11936	-0.01064 0.2162 13513	-0.01224 0.1934 11295	-0.09811 <.0001 5710	-0.13823 <.0001 5958	-0.19821 <.0001 5435	-0.18353 <.0001 11851	-0.24277 <.0001 13317	-0.31107 <.0001 10895	0.01011 0.4428 5765	0.08614 <.0001 5961	0.14227 <.0001 5259	0.09175 <.0001 11959	0.12154 <.0001 13511	0.11546 <.0001 11190	0.07181 <.0001 5770	0.03466 0.0075 5957	0.05489 <.0001 5259	0.06179 <.0001 11986	0.06889 <.0001 13548	0.12020 <.0001 11270	0.01734 0.1895 5724	0.00850 0.5132 5918	0.03768 0.0074 5054	0.00715 0.4566 10835	0.00141 0.8768 12008	-0.01623 0.1250 8937	-0.03191 0.0154 5765	-0.04725 0.0003 5957	-0.07416 <.0001 5258	-0.06519 <.0001 11956	-0.08691 <.0001 13507	-0.10063 <.0001 11184	1.00000 <.0001 5799	1.00000 <.0001 6306	1.00000 <.0001 5711	1.00000 <.0001 12038	1.00000 13629	1.00000 <.0001 11351	-0.06449 <.0001 5799	-0.06067 <.0001 6306	-0.05577 <.0001 5711	-0.04779 <.0001 12038	-0.03961 <.0001 13629	-0.04828 <.0001 11351	-0.07986 <.0001 5798
alder_7	-0.04238 0.0020 5331	-0.01160 0.3790 5752	0.01168 0.3969 5265	-0.00908 0.3571 10290	-0.00349 0.7115 11263	-0.01233 0.1790 11869	-0.09970 <.0001 5296	-0.12508 <.0001 5516	-0.18737 <.0001 5046	-0.18196 <.0001 10205	-0.25177 <.0001 11092	-0.30975 <.0001 11453	0.00918 0.5024 5336	0.07950 <.0001 5525	0.13686 <.0001 4885	0.09545 <.0001 10310	0.12211 <.0001 11267	0.11359 <.0001 11757	0.08483 <.0001 5342	0.03178 0.0182 5521	0.05988 <.0001 4885	0.06767 <.0001 10332	0.07459 <.0001 11296	0.12172 <.0001 11839	0.02063 0.1332 5299	0.01433 0.2885 5486	0.02624 0.0721 4700	0.00725 0.4852 9263	-0.00036 0.9711 9975	-0.01784 0.0841 9376	-0.03082 0.0244 5336	-0.04013 0.0029 5521	-0.07292 <.0001 4884	-0.07036 <.0001 10309	-0.09333 <.0001 11263	-0.10001 <.0001 11750	1.00000 <.0001 5367	1.00000 <.0001 5822	1.00000 <.0001 5293	1.00000 <.0001 10371	1.00000 <.0001 11351	1.00000 11933	-0.07083 <.0001 5367	-0.06601 <.0001 5822	-0.06670 <.0001 5293	-0.05877 <.0001 10371	-0.04828 <.0001 11351	-0.04823 <.0001 11933	-0.07559 <.0001 5365
kon_2 Kon	0.01280 0.2643 7608	0.01566 0.1923 6939	0.03246 0.0091 6463	0.02814 0.0289 6032	0.01982 0.1329 5751	0.03160 0.0209 5337	0.01399 0.2242 7550	0.04015 0.0010 6727	0.03462 0.0065 6170	0.00648 0.6179 5928	0.03844 0.0042 5548	0.05561 <.0001 5050	-0.01272 0.2670 7619	-0.05887 <.0001 6727	-0.06457 <.0001 5954	-0.07693 <.0001 6036	-0.08053 <.0001 5717	-0.06545 <.0001 5267	-0.04560 <.0001 7626	-0.03745 0.0021 6724	-0.02537 0.0503 5952	-0.04718 0.0002 6046	-0.07217 <.0001 5732	-0.07194 <.0001 5299	0.01171 0.3083 7566	0.00625 0.6093 6681	-0.01807 0.1719 5715	0.00333 0.8138 5004	-0.01411 0.3527 4342	-0.01389 0.4037 3615	0.04614 <.0001 7619	0.07901 <.0001 6723	0.04933 0.0001 5951	0.06499 <.0001 6031	0.07156 <.0001 5713	0.04997 0.0003 5260	-0.04492 <.0001 7661	-0.04364 0.0003 7031	-0.05431 <.0001 6497	-0.06438 <.0001 6084	-0.06449 <.0001 5799	-0.07083 <.0001 5367	1.00000 7661	1.00000 <.0001 7031	1.00000 <.0001 6497	1.00000 <.0001 6084	1.00000 <.0001 5799	1.00000 <.0001 5367	0.10754 <.0001 7658
kon_3 Kon	0.01297 0.2784 6985	0.01362 0.2194 8134	0.02560 0.0400 6438	0.02802 0.0246 6432	0.01170 0.3548 6259	0.02496 0.0576 5790	0.01998 0.0961 6937	0.03669 0.0011 7850	0.03515 0.0059 6141	0.01910 0.1290 6321	0.04455 0.0005 6042	0.06936 <.0001 5491	-0.01937 0.1052 6994	-0.06715 <.0001 7846	-0.07082 <.0001 5935	-0.08343 <.0001 6431	-0.08383 <.0001 6226	-0.08091 <.0001 5714	-0.04226 0.0004 7001	-0.04619 <.0001 7843	-0.01942 0.1347 5933	-0.05460 <.0001 6443	-0.07627 <.0001 6240	-0.07278 <.0001 5749	0.00967 0.4204 6951	0.00588 0.6038 7793	-0.01993 0.1325 5696	-0.00370 0.7865 5358	-0.02264 0.1161 4816	-0.01965 0.2138 4002	0.04901 <.0001 6994	0.08530 <.0001 7842	0.05299 <.0001 5932	0.07001 <.0001 6427	0.07977 <.0001 6222	0.06666 <.0001 5707	-0.04364 0.0003 7031	-0.04271 0.0001 8246	-0.05174 <.0001 6471	-0.06187 <.0001 6482	-0.06067 <.0001 6306	-0.06601 <.0001 5822	1.00000 <.0001 7031	1.00000 8246	1.00000 <.0001 6471	1.00000 <.0001 6482	1.00000 <.0001 6306	1.00000 <.0001 5822	0.11169 <.0001 7028
kon_4 Kon	0.01429 0.2511 6455	0.01266 0.3116 6388	0.02772 0.0187 7191	0.02119 0.0998 6036	0.01886 0.1557 5669	0.02602 0.0591 5264	0.01969 0.1153 6396	0.03777 0.0030 6180	0.03059 0.0112 6881	0.00778 0.5487 5937	0.04313 0.0014 5463	0.05096 0.0003 4980	-0.01865 0.1339 6464	-0.06195 <.0001 6179	-0.06894 <.0001 6668	-0.08516 <.0001 6042	-0.08219 <.0001 5630	-0.07140 <.0001 5195	-0.04662 0.0002 6468	-0.04324 0.0007 6177	-0.02349 0.0552 6666	-0.05230 <.0001 6052	-0.07444 <.0001 5644	-0.07541 <.0001 5223	0.00663 0.5952 6420	-0.00503 0.6938 6139	-0.02210 0.0766 6418	0.00213 0.8799 5033	-0.01764 0.2497 4259	-0.01480 0.3787 3541	0.05023 <.0001 6464	0.08766 <.0001 6176	0.05137 <.0001 6665	0.06820 <.0001 6037	0.07221 <.0001 5626	0.06353 <.0001 5189	-0.05431 <.0001 6497	-0.05174 <.0001 6471	-0.05003 <.0001 7227	-0.06380 <.0001 6089	-0.05577 <.0001 5711	-0.06670 <.0001 5293	1.00000 <.0001 6497	1.00000 <.0001 6471	1.00000 7227	1.00000 <.0001 6089	1.00000 <.0001 5711	1.00000 <.0001 5293	0.09903 <.0001 6495
kon_5 Kon_2014	0.01697 0.1872 6040	0.01590 0.2035 6397	0.03580 0.0053 6058	0.01456 0.0971 12993	0.01594 0.0817 11937	0.01201 0.2227 10315	0.01916 0.1383 5987	0.03657 0.0042 6135	0.02977 0.0234 5796	0.02004 0.0229 12885	0.05352 <.0001 11755	0.05144 <.0001 9933	-0.01221 0.3426 6048	-0.06934 <.0001 6129	-0.07463 <.0001 5613	-0.07205 <.0001 13017	-0.07042 <.0001 11932	-0.07467 <.0001 10215	-0.04737 0.0002 6052	-0.05349 <.0001 6126	-0.02619 0.0498 5613	-0.04441 <.0001 13044	-0.05164 <.0001 11964	-0.05578 <.0001 10286	0.01623 0.2086 6000	0.00090 0.9441 6091	-0.02484 0.0682 5392	-0.00481 0.6026 11728	-0.02155 0.0269 10540	-0.00512 0.6475 7976	0.05133 <.0001 6048	0.09251 <.0001 6125	0.05576 <.0001 5612	0.06434 <.0001 13012	0.06864 <.0001 11928	0.06704 <.0001 10209	-0.06438 <.0001 6084	-0.06187 <.0001 6482	-0.06380 <.0001 6089	-0.04848 <.0001 13103	-0.04779 <.0001 12038	-0.05877 <.0001 10371	1.00000 <.0001 6084	1.00000 <.0001 6482	1.00000 <.0001 6089	1.00000 13103	1.00000 <.0001 12038	1.00000 <.0001 10371	0.09645 <.0001 6082
kon_6 Kon_2016	0.01867 0.1567 5757	0.00765 0.5462 6226	0.02849 0.0317 5687	0.01322 0.1486 11936	0.01310 0.1279 13513	0.01070 0.2556 11295	0.02341 0.0770 5710	0.04748 0.0002 5958	0.03356 0.0133 5435	0.02215 0.0159 11851	0.05066 <.0001 13317	0.05255 <.0001 10895	-0.01120 0.3950 5765	-0.07759 <.0001 5961	-0.07607 <.0001 5259	-0.07444 <.0001 11959	-0.06693 <.0001 13511	-0.06865 <.0001 11190	-0.04583 0.0005 5770	-0.05068 <.0001 5957	-0.02390 0.0831 5259	-0.04529 <.0001 11986	-0.05369 <.0001 13548	-0.06120 <.0001 11270	0.02012 0.1279 5724	0.00237 0.8554 5918	-0.01931 0.1698 5054	-0.00528 0.5827 10835	-0.02173 0.0172 12008	-0.00941 0.3737 8937	0.04297 0.0011 5765	0.09682 <.0001 5957	0.05374 <.0001 5258	0.06743 <.0001 11956	0.06591 <.0001 13507	0.06619 <.0001 11184	-0.06449 <.0001 5799	-0.06067 <.0001 6306	-0.05577 <.0001 5711	-0.04779 <.0001 12038	-0.03961 <.0001 13629	-0.04828 <.0001 11351	1.00000 <.0001 5799	1.00000 <.0001 6306	1.00000 <.0001 5711	1.00000 <.0001 12038	1.00000 13629	1.00000 <.0001 11351	0.10571 <.0001 5798
kon_7	0.01795 0.1900 5331	0.00764 0.5624 5752	0.03269 0.0177 5265	0.01026 0.2981 10290	0.00867 0.3574 11263	0.00894 0.3302 11869	0.02440 0.0758 5296	0.05170 0.0001 5516	0.03181 0.0238 5046	0.01954 0.0484 10205	0.05103 <.0001 11092	0.05118 <.0001 11453	-0.01377 0.3144 5336	-0.06731 <.0001 5525	-0.08172 <.0001 4885	-0.07748 <.0001 10310	-0.06688 <.0001 11267	-0.06961 <.0001 11757	-0.04190 0.0022 5342	-0.04314 0.0013 5521	-0.02658 0.0633 4885	-0.04671 <.0001 10332	-0.05457 <.0001 11296	-0.06057 <.0001 11839	0.01645 0.2312 5299	0.00323 0.8110 5486	-0.02601 0.0746 4700	-0.00030 0.9768 9263	-0.01931 0.0538 9975	-0.00812 0.4316 9376	0.05082 0.0002 5336	0.09325 <.0001 5521	0.05815 <.0001 4884	0.06667 <.0001 10309	0.06582 <.0001 11263	0.06527 <.0001 11750	-0.07083 <.0001 5367	-0.06601 <.0001 5822	-0.06670 <.0001 5293	-0.05877 <.0001 10371	-0.04828 <.0001 11351	-0.04823 <.0001 11933	1.00000 <.0001 5367	1.00000 <.0001 5822	1.00000 <.0001 5293	1.00000 <.0001 10371	1.00000 <.0001 11351	1.00000 11933	0.08927 <.0001 5365
educ2	0.08247 <.0001 7605	0.06314 <.0001 6936	0.06954 <.0001 6461	0.08363 <.0001 6030	0.06110 <.0001 5750	0.06901 <.0001 5335	0.01914 0.0963 7547	0.02788 0.0223 6724	0.04101 0.0013 6168	0.03512 0.0069 5926	0.05049 0.0002 5547	0.03620 0.0101 5048	-0.11141 <.0001 7616	-0.10776 <.0001 6724	-0.06372 <.0001 5952	-0.08690 <.0001 6034	-0.06336 <.0001 5716	-0.05898 <.0001 5266	0.30369 <.0001 7623	0.31422 <.0001 6721	0.28431 <.0001 5950	0.28558 <.0001 6044	0.25520 <.0001 5731	0.25167 <.0001 5298	-0.00574 0.6178 7563	-0.00730 0.5508 6678	-0.00247 0.8521 5713	0.01934 0.1715 5002	0.01843 0.2246 4342	0.03663 0.0277 3614	-0.09827 <.0001 7616	-0.05705 <.0001 6720	-0.06943 <.0001 5949	-0.08364 <.0001 6029	-0.08929 <.0001 5712	-0.09375 <.0001 5259	-0.07855 <.0001 7658	-0.07079 <.0001 7028	-0.08019 <.0001 6495	-0.08394 <.0001 6082	-0.07986 <.0001 5798	-0.07559 <.0001 5365	0.10754 <.0001 7658	0.11169 <.0001 7028	0.09903 <.0001 6495	0.09645 <.0001 6082	0.10571 <.0001 5798	0.08927 <.0001 5365	1.00000 7658
educ3	0.08117 <.0001 6983	0.06870 <.0001 8132	0.06764 <.0001 6437	0.08478 <.0001 6431	0.06212 <.0001 6259	0.07056 <.0001 5789	0.02423 0.0436 6935	0.02934 0.0093 7848	0.04627 0.0003 6140	0.04180 0.0009 6320	0.05647 <.0001 6042	0.04589 0.0007 5490	-0.11770 <.0001 6992	-0.10641 <.0001 7844	-0.06314 <.0001 5934	-0.08904 <.0001 6430	-0.07210 <.0001 6226	-0.05791 <.0001 5714	0.30476 <.0001 6999	0.31222 <.0001 7841	0.28503 <.0001 5932	0.28918 <.0001 6442	0.26724 <.0001 6240	0.26425 <.0001 5749	-0.01360 0.2570 6949	-0.00617 0.5860 7791	-0.01109 0.4025 5695	0.01750 0.2003 5357	0.02309 0.1091 4816	0.03484 0.0275 4002	-0.09226 <.0001 6992	-0.05953 <.0001 7840	-0.07120 <.0001 5931	-0.07867 <.0001 6426	-0.07922 <.0001 6222	-0.08714 <.0001 5707	-0.09228 <.0001 7029	-0.09491 <.0001 8244	-0.08953 <.0001 6470	-0.10691 <.0001 6481	-0.10418 <.0001 6306	-0.09538 <.0001 5821	0.11892 <.0001 7029	0.11687 <.0001 8244	0.11398 <.0001 6470	0.10799 <.0001 6481	0.11273 <.0001 6306	0.10367 <.0001 5821	0.98580 <.0001 7028
educ4	0.08274 <.0001 6454	0.05567 <.0001 6387	0.06893 <.0001 7190	0.07533 <.0001 6036	0.05226 <.0001 5669	0.06897 <.0001 5263	0.01398 0.2636 6395	0.02934 0.0211 6179	0.04028 0.0008 6880	0.03418 0.0084 5937	0.05642 <.0001 5463	0.04082 0.0040 4979	-0.11192 <.0001 6463	-0.10272 <.0001 6178	-0.05998 <.0001 6667	-0.08912 <.0001 6042	-0.05847 <.0001 5630	-0.05989 <.0001 5195	0.29192 <.0001 6467	0.31007 <.0001 6176	0.28026 <.0001 6665	0.28618 <.0001 6052	0.25635 <.0001 5644	0.24553 <.0001 5223	-0.01337 0.2843 6419	-0.01283 0.3149 6138	-0.01183 0.3433 6417	0.01620 0.2505 5033	0.02330 0.1284 4259	0.03444 0.0404 3541	-0.08731 <.0001 6463	-0.05606 <.0001 6175	-0.07456 <.0001 6664	-0.07957 <.0001 6037	-0.08918 <.0001 5626	-0.08519 <.0001 5189	-0.11374 <.0001 6496	-0.09839 <.0001 6470	-0.10795 <.0001 7226	-0.11398 <.0001 6089	-0.11318 <.0001 5711	-0.10552 <.0001 5292	0.11085 <.0001 6496	0.11630 <.0001 6470	0.11476 <.0001 7226	0.11062 <.0001 6089	0.10939 <.0001 5711	0.10395 <.0001 5292	0.97414 <.0001 6495
educ5	0.08987 <.0001 6037	0.07579 <.0001 6394	0.07735 <.0001 6058	0.06929 <.0001 12988	0.06100 <.0001 11933	0.06351 <.0001 10311	0.02126 0.1001 5984	0.04045 0.0015 6132	0.02948 0.0248 5796	0.04325 <.0001 12880	0.05901 <.0001 11751	0.05744 <.0001 9929	-0.10670 <.0001 6045	-0.10253 <.0001 6126	-0.06015 <.0001 5613	-0.09773 <.0001 13012	-0.08298 <.0001 11928	-0.06556 <.0001 10211	0.29392 <.0001 6049	0.31148 <.0001 6123	0.28373 <.0001 5613	0.27165 <.0001 13039	0.26365 <.0001 11960	0.24387 <.0001 10282	-0.01751 0.1751 5997	-0.00727 0.5705 6088	-0.00336 0.8054 5392	0.00074 0.9364 11723	0.01855 0.0569 10536	0.04000 0.0004 7972	-0.08970 <.0001 6045	-0.05865 <.0001 6122	-0.07439 <.0001 5612	-0.06812 <.0001 13007	-0.06675 <.0001 11924	-0.06773 <.0001 10205	-0.12259 <.0001 6081	-0.11923 <.0001 6479	-0.11634 <.0001 6089	-0.15697 <.0001 13098	-0.15950 <.0001 12034	-0.15872 <.0001 10367	0.10981 <.0001 6081	0.11122 <.0001 6479	0.11153 <.0001 6089	0.11786 <.0001 13098	0.11800 <.0001 12034	0.11425 <.0001 10367	0.97017 <.0001 6080
educ6	0.08690 <.0001 5757	0.07213 <.0001 6226	0.07153 <.0001 5687	0.06864 <.0001 11935	0.06161 <.0001 13507	0.06152 <.0001 11289	0.02150 0.1042 5710	0.04133 0.0014 5958	0.03646 0.0072 5435	0.04402 <.0001 11850	0.05488 <.0001 13311	0.06020 <.0001 10889	-0.11087 <.0001 5765	-0.11479 <.0001 5961	-0.05635 <.0001 5259	-0.09648 <.0001 11958	-0.07880 <.0001 13505	-0.06861 <.0001 11184	0.28820 <.0001 5770	0.31080 <.0001 5957	0.29258 <.0001 5259	0.27280 <.0001 11985	0.26272 <.0001 13542	0.24662 <.0001 11264	-0.01685 0.2024 5724	-0.00297 0.8192 5918	-0.00090 0.9493 5054	0.00082 0.9320 10834	0.01345 0.1406 12002	0.03939 0.0002 8931	-0.07722 <.0001 5765	-0.05670 <.0001 5957	-0.08667 <.0001 5258	-0.06670 <.0001 11955	-0.07394 <.0001 13501	-0.07024 <.0001 11178	-0.12515 <.0001 5799	-0.12414 <.0001 6306	-0.12203 <.0001 5711	-0.16789 <.0001 12037	-0.16107 <.0001 13623	-0.16096 <.0001 11345	0.11978 <.0001 5799	0.11668 <.0001 6306	0.11359 <.0001 5711	0.11929 <.0001 12037	0.12004 <.0001 13623	0.11958 <.0001 11345	0.96509 <.0001 5798
educ7	0.08427 <.0001 5324	0.06923 <.0001 5745	0.06864 <.0001 5260	0.07047 <.0001 10285	0.05851 <.0001 11259	0.05965 <.0001 11860	0.02206 0.1087 5289	0.03680 0.0063 5509	0.03279 0.0199 5041	0.04483 <.0001 10200	0.05417 <.0001 11088	0.06132 <.0001 11444	-0.10767 <.0001 5329	-0.11112 <.0001 5518	-0.05698 <.0001 4880	-0.08858 <.0001 10305	-0.07098 <.0001 11263	-0.06907 <.0001 11749	0.28941 <.0001 5335	0.31726 <.0001 5514	0.28559 <.0001 4880	0.27105 <.0001 10327	0.26324 <.0001 11292	0.24736 <.0001 11831	-0.01628 0.2364 5292	-0.00955 0.4795 5479	-0.00493 0.7357 4695	0.00528 0.6113 9258	0.01724 0.0851 9971	0.03797 0.0002 9369	-0.08158 <.0001 5329	-0.05244 <.0001 5514	-0.07644 <.0001 4879	-0.07037 <.0001 10304	-0.07553 <.0001 11259	-0.07033 <.0001 11742	-0.12306 <.0001 5360	-0.11621 <.0001 5815	-0.11772 <.0001 5288	-0.17167 <.0001 10366	-0.16627 <.0001 11347	-0.16357 <.0001 11924	0.10544 <.0001 5360	0.11205 <.0001 5815	0.11067 <.0001 5288	0.11816 <.0001 10366	0.12079 <.0001 11347	0.11871 <.0001 11924	0.96300 <.0001 5359
chef_2	0.03828 0.0012 7161	0.03704 0.0027 6555	0.03156 0.0140 6056	0.03918 0.0032 5647	0.04638 0.0007 5376	0.03097 0.0283 5016	0.02661 0.0243 7158	0.02797 0.0250 6417	0.00814 0.5360 5778	0.02264 0.0918 5547	0.05203 0.0002 5182	0.01424 0.3266 4744	-0.17947 <.0001 7172	-0.12735 <.0001 6416	-0.07627 <.0001 5572	-0.09206 <.0001 5654	-0.06859 <.0001 5345	-0.09318 <.0001 4955	0.24665 <.0001 7176	0.21428 <.0001 6412	0.17384 <.0001 5569	0.18781 <.0001 5661	0.18293 <.0001 5357	0.16367 <.0001 4983	0.03202 0.0069 7129	0.01314 0.2939 6378	0.04815 0.0004 5352	0.02985 0.0415 4666	0.07140 <.0001 4014	0.03782 0.0286 3351	-0.03080 0.0091 7172	-0.00792 0.5260 6412	-0.01822 0.1740 5569	-0.02022 0.1286 5649	-0.03809 0.0054 5341	-0.00055 0.9690 4949	-0.03863 0.0010 7192	-0.04197 0.0006 6639	-0.03485 0.0065 6087	-0.03797 0.0042 5695	-0.02929 0.0310 5420	-0.01717 0.2228 5045	-0.14671 <.0001 7192	-0.14576 <.0001 6639	-0.14334 <.0001 6087	-0.14127 <.0001 5695	-0.13976 <.0001 5420	-0.13635 <.0001 5045	0.15257 <.0001 7189
chef_3	0.05979 <.0001 6642	0.04978 <.0001 7702	0.04363 0.0006 6110	0.04812 0.0002 6064	0.05066 0.0001 5881	0.03703 0.0062 5465	0.02811 0.0224 6602	0.03199 0.0049 7739	0.02400 0.0667 5838	0.03350 0.0097 5955	0.05462 <.0001 5673	0.03089 0.0262 5177	-0.15290 <.0001 6650	-0.16382 <.0001 7737	-0.10711 <.0001 5646	-0.10717 <.0001 6063	-0.09663 <.0001 5852	-0.10135 <.0001 5394	0.24820 <.0001 6657	0.26060 <.0001 7735	0.20206 <.0001 5644	0.19841 <.0001 6073	0.18761 <.0001 5865	0.17131 <.0001 5427	0.04179 0.0007 6613	0.03683 0.0012 7692	0.03531 0.0092 5440	0.02814 0.0460 5030	0.05082 0.0007 4486	0.05652 0.0005 3743	-0.04598 0.0002 6650	-0.02040 0.0728 7734	-0.00882 0.5076 5643	-0.01841 0.1518 6059	-0.01497 0.2524 5848	-0.01923 0.1581 5387	-0.08160 <.0001 6683	-0.07213 <.0001 7799	-0.06676 <.0001 6140	-0.07185 <.0001 6109	-0.06243 <.0001 5926	-0.05337 <.0001 5496	-0.14717 <.0001 6683	-0.14470 <.0001 7799	-0.14004 <.0001 6140	-0.13861 <.0001 6109	-0.14256 <.0001 5926	-0.14308 <.0001 5496	0.17795 <.0001 6680
chef_4	0.04812 0.0003 5595	0.03907 0.0036 5546	0.03244 0.0101 6295	0.02665 0.0534 5256	0.04344 0.0023 4942	0.03490 0.0178 4609	0.02015 0.1336 5543	0.03060 0.0246 5395	0.02740 0.0304 6240	0.04129 0.0028 5234	0.05874 <.0001 4813	0.02441 0.1048 4417	-0.13432 <.0001 5601	-0.12387 <.0001 5393	-0.13860 <.0001 6312	-0.10471 <.0001 5275	-0.09557 <.0001 4915	-0.09029 <.0001 4555	0.21992 <.0001 5604	0.23774 <.0001 5392	0.22886 <.0001 6312	0.20667 <.0001 5283	0.19240 <.0001 4926	0.17110 <.0001 4579	0.03332 0.0129 5571	0.03911 0.0042 5365	0.06284 <.0001 6268	0.03650 0.0119 4744	0.06742 <.0001 4006	0.07058 <.0001 3337	-0.03855 0.0039 5601	-0.03953 0.0037 5391	-0.00870 0.4893 6312	-0.03484 0.0114 5274	-0.02895 0.0425 4912	-0.00693 0.6402 4551	-0.08094 <.0001 5629	-0.07269 <.0001 5615	-0.07389 <.0001 6323	-0.07617 <.0001 5304	-0.07014 <.0001 4978	-0.05504 0.0002 4633	-0.13031 <.0001 5629	-0.12568 <.0001 5615	-0.12584 <.0001 6323	-0.12634 <.0001 5304	-0.12667 <.0001 4978	-0.12865 <.0001 4633	0.15033 <.0001 5627
chef_5	0.04496 0.0019 4790	0.02988 0.0330 5090	0.03002 0.0368 4838	0.04215 <.0001 11259	0.04272 <.0001 10392	0.03744 0.0004 8929	0.04041 0.0054 4744	0.03896 0.0066 4863	0.01958 0.1763 4770	0.03624 0.0001 11299	0.04974 <.0001 10356	0.04375 <.0001 8706	-0.12770 <.0001 4793	-0.11489 <.0001 4861	-0.13002 <.0001 4752	-0.14397 <.0001 11318	-0.14010 <.0001 10418	-0.10500 <.0001 8858	0.21105 <.0001 4797	0.21349 <.0001 4860	0.20725 <.0001 4752	0.23210 <.0001 11339	0.20107 <.0001 10446	0.17372 <.0001 8919	0.04973 0.0006 4759	0.06011 <.0001 4832	0.06589 <.0001 4648	0.04944 <.0001 11280	0.05104 <.0001 9805	0.05053 <.0001 7376	-0.03613 0.0124 4793	-0.03933 0.0061 4859	-0.01901 0.1902 4752	-0.02786 0.0030 11317	-0.01723 0.0787 10417	-0.01743 0.1009 8857	-0.11198 <.0001 4822	-0.10572 <.0001 5163	-0.11307 <.0001 4859	-0.06936 <.0001 11352	-0.06368 <.0001 10481	-0.06649 <.0001 8974	-0.12624 <.0001 4822	-0.12828 <.0001 5163	-0.12346 <.0001 4859	-0.14005 <.0001 11352	-0.13839 <.0001 10481	-0.13743 <.0001 8974	0.14741 <.0001 4820
chef_6	0.04759 0.0020 4213	0.03593 0.0143 4650	0.03834 0.0135 4147	0.04984 <.0001 10238	0.03839 <.0001 11649	0.03139 0.0020 9719	0.02276 0.1415 4176	0.04454 0.0031 4399	0.01750 0.2634 4084	0.03398 0.0006 10253	0.04045 <.0001 11686	0.03289 0.0013 9553	-0.11534 <.0001 4220	-0.11924 <.0001 4402	-0.10607 <.0001 4042	-0.12118 <.0001 10272	-0.16588 <.0001 11708	-0.12222 <.0001 9655	0.20143 <.0001 4224	0.21888 <.0001 4401	0.19320 <.0001 4041	0.21181 <.0001 10299	0.22662 <.0001 11740	0.18682 <.0001 9730	0.04510 0.0035 4189	0.05206 0.0006 4369	0.07317 <.0001 3961	0.05737 <.0001 9924	0.06552 <.0001 11684	0.05299 <.0001 8556	-0.03469 0.0242 4220	-0.04094 0.0066 4401	-0.00733 0.6411 4041	-0.03069 0.0019 10272	-0.00845 0.3607 11707	-0.01928 0.0582 9653	-0.08696 <.0001 4245	-0.08675 <.0001 4704	-0.08723 <.0001 4163	-0.08439 <.0001 10325	-0.07931 <.0001 11751	-0.07326 <.0001 9767	-0.12319 <.0001 4245	-0.11370 <.0001 4704	-0.12159 <.0001 4163	-0.12274 <.0001 10325	-0.12623 <.0001 11751	-0.12162 <.0001 9767	0.15215 <.0001 4245
chef_7	0.04849 0.0042 3484	0.04533 0.0049 3847	0.04307 0.0119 3406	0.04401 0.0001 7685	0.03569 0.0009 8601	0.03032 0.0039 9034	0.04266 0.0122 3454	0.04235 0.0106 3644	0.02287 0.1846 3368	0.03881 0.0007 7688	0.04597 <.0001 8614	0.02950 0.0051 9000	-0.11847 <.0001 3482	-0.08435 <.0001 3651	-0.07463 <.0001 3321	-0.10772 <.0001 7714	-0.13543 <.0001 8638	-0.15924 <.0001 9006	0.18103 <.0001 3487	0.18367 <.0001 3649	0.18633 <.0001 3320	0.19700 <.0001 7730	0.20717 <.0001 8659	0.21550 <.0001 9076	0.04486 0.0083 3464	0.06451 0.0001 3622	0.07572 <.0001 3250	0.05355 <.0001 7378	0.06155 <.0001 8476	0.06040 <.0001 9051	-0.01742 0.3042 3482	-0.02695 0.1036 3649	-0.03433 0.0480 3320	-0.01817 0.1105 7714	-0.01217 0.2580 8637	-0.00676 0.5210 9005	-0.08116 <.0001 3501	-0.09101 <.0001 3879	-0.08706 <.0001 3422	-0.09313 <.0001 7741	-0.09298 <.0001 8668	-0.09434 <.0001 9084	-0.14027 <.0001 3501	-0.11765 <.0001 3879	-0.15179 <.0001 3422	-0.12581 <.0001 7741	-0.13159 <.0001 8668	-0.13302 <.0001 9084	0.11037 <.0001 3500
[truncated: 11 more columns]
